# Supplementary material for: Atlas of RNA sequencing profiles for normal human tissues
Source: Sci Data. 2019 Apr 23;6:36. doi: 10.1038/s41597-019-0043-4 (PMC6478850; doi:10.1038/s41597-019-0043-4)
Supplement: Supplementary file 1 — Download metadata file [file 41597_2019_43_MOESM1_ESM.zip]

Archive with 3 entries (3 files):
- a_Sorokin599A_assay.txt
- s_Sorokin599A_study.txt
- i_Investigation.txt
