# Supplementary material for: Atlas of RNA sequencing profiles for normal human tissues
Source: Sci Data. 2019 Apr 23;6:36. doi: 10.1038/s41597-019-0043-4 (PMC6478850; doi:10.1038/s41597-019-0043-4)
Supplement: Supplementary file 1 — Download metadata file [file 41597_2019_43_MOESM1_ESM.zip › a_Sorokin599A_assay.txt]

Sample Name	Protocol REF	Parameter Value[instrument]	Parameter Value[manufacturer]	Assay Name	Raw Data File	Comment[Data Repository]	Comment[Data Record Accession]	Comment[Data Record URI]	Protocol REF	Derived Data File	Comment[Data Repository]	Comment[Data Record Accession]	Comment[Data Record URI]	Protocol REF	Derived Data File	Comment[Data Repository]	Comment[Data Record Accession]	Comment[Data Record URI]
K_1	RNA sequencing	HiSeq 3000	Illumina	SRR7961195	SRX4794847	NCBI Sequence Read Archive	SRP163252	http://identifiers.org/ncbi/insdc.sra:SRP163252	Gene expression profiles	QC and metadata	Gene Expression Omnibus	GSE120795	http://identifiers.org/geo:GSE120795	Processing of RNA sequencing data	QC and metadata	figshare	doi:10.6084/m9.figshare.c.4270817	https://doi.org/10.6084/m9.figshare.c.4270817
K_2	RNA sequencing	HiSeq 3000	Illumina	SRR7961196	SRX4794848	NCBI Sequence Read Archive	SRP163252	http://identifiers.org/ncbi/insdc.sra:SRP163252	Gene expression profiles	QC and metadata	Gene Expression Omnibus	GSE120795	http://identifiers.org/geo:GSE120795	Processing of RNA sequencing data	QC and metadata	figshare	doi:10.6084/m9.figshare.c.4270817	https://doi.org/10.6084/m9.figshare.c.4270817
K_3	RNA sequencing	HiSeq 3000	Illumina	SRR7961197	SRX4794849	NCBI Sequence Read Archive	SRP163252	http://identifiers.org/ncbi/insdc.sra:SRP163252	Gene expression profiles	QC and metadata	Gene Expression Omnibus	GSE120795	http://identifiers.org/geo:GSE120795	Processing of RNA sequencing data	QC and metadata	figshare	doi:10.6084/m9.figshare.c.4270817	https://doi.org/10.6084/m9.figshare.c.4270817
K_4	RNA sequencing	HiSeq 3000	Illumina	SRR7961198	SRX4794850	NCBI Sequence Read Archive	SRP163252	http://identifiers.org/ncbi/insdc.sra:SRP163252	Gene expression profiles	QC and metadata	Gene Expression Omnibus	GSE120795	http://identifiers.org/geo:GSE120795	Processing of RNA sequencing data	QC and metadata	figshare	doi:10.6084/m9.figshare.c.4270817	https://doi.org/10.6084/m9.figshare.c.4270817
K_5	RNA sequencing	HiSeq 3000	Illumina	SRR7961199	SRX4794851	NCBI Sequence Read Archive	SRP163252	http://identifiers.org/ncbi/insdc.sra:SRP163252	Gene expression profiles	QC and metadata	Gene Expression Omnibus	GSE120795	http://identifiers.org/geo:GSE120795	Processing of RNA sequencing data	QC and metadata	figshare	doi:10.6084/m9.figshare.c.4270817	https://doi.org/10.6084/m9.figshare.c.4270817
K_6	RNA sequencing	HiSeq 3000	Illumina	SRR7961200	SRX4794852	NCBI Sequence Read Archive	SRP163252	http://identifiers.org/ncbi/insdc.sra:SRP163252	Gene expression profiles	QC and metadata	Gene Expression Omnibus	GSE120795	http://identifiers.org/geo:GSE120795	Processing of RNA sequencing data	QC and metadata	figshare	doi:10.6084/m9.figshare.c.4270817	https://doi.org/10.6084/m9.figshare.c.4270817
C_1	RNA sequencing	HiSeq 3000	Illumina	SRR7961201	SRX4794853	NCBI Sequence Read Archive	SRP163252	http://identifiers.org/ncbi/insdc.sra:SRP163252	Gene expression profiles	QC and metadata	Gene Expression Omnibus	GSE120795	http://identifiers.org/geo:GSE120795	Processing of RNA sequencing data	QC and metadata	figshare	doi:10.6084/m9.figshare.c.4270817	https://doi.org/10.6084/m9.figshare.c.4270817
C_2	RNA sequencing	HiSeq 3000	Illumina	SRR7961202	SRX4794854	NCBI Sequence Read Archive	SRP163252	http://identifiers.org/ncbi/insdc.sra:SRP163252	Gene expression profiles	QC and metadata	Gene Expression Omnibus	GSE120795	http://identifiers.org/geo:GSE120795	Processing of RNA sequencing data	QC and metadata	figshare	doi:10.6084/m9.figshare.c.4270817	https://doi.org/10.6084/m9.figshare.c.4270817
C_3	RNA sequencing	HiSeq 3000	Illumina	SRR7961203	SRX4794855	NCBI Sequence Read Archive	SRP163252	http://identifiers.org/ncbi/insdc.sra:SRP163252	Gene expression profiles	QC and metadata	Gene Expression Omnibus	GSE120795	http://identifiers.org/geo:GSE120795	Processing of RNA sequencing data	QC and metadata	figshare	doi:10.6084/m9.figshare.c.4270817	https://doi.org/10.6084/m9.figshare.c.4270817
C_4	RNA sequencing	HiSeq 3000	Illumina	SRR7961204	SRX4794846	NCBI Sequence Read Archive	SRP163252	http://identifiers.org/ncbi/insdc.sra:SRP163252	Gene expression profiles	QC and metadata	Gene Expression Omnibus	GSE120795	http://identifiers.org/geo:GSE120795	Processing of RNA sequencing data	QC and metadata	figshare	doi:10.6084/m9.figshare.c.4270817	https://doi.org/10.6084/m9.figshare.c.4270817
C_5	RNA sequencing	HiSeq 3000	Illumina	SRR7961205	SRX4794856	NCBI Sequence Read Archive	SRP163252	http://identifiers.org/ncbi/insdc.sra:SRP163252	Gene expression profiles	QC and metadata	Gene Expression Omnibus	GSE120795	http://identifiers.org/geo:GSE120795	Processing of RNA sequencing data	QC and metadata	figshare	doi:10.6084/m9.figshare.c.4270817	https://doi.org/10.6084/m9.figshare.c.4270817
C_6	RNA sequencing	HiSeq 3000	Illumina	SRR7961206	SRX4794857	NCBI Sequence Read Archive	SRP163252	http://identifiers.org/ncbi/insdc.sra:SRP163252	Gene expression profiles	QC and metadata	Gene Expression Omnibus	GSE120795	http://identifiers.org/geo:GSE120795	Processing of RNA sequencing data	QC and metadata	figshare	doi:10.6084/m9.figshare.c.4270817	https://doi.org/10.6084/m9.figshare.c.4270817
Li_1	RNA sequencing	HiSeq 3000	Illumina	SRR7961207	SRX4794858	NCBI Sequence Read Archive	SRP163252	http://identifiers.org/ncbi/insdc.sra:SRP163252	Gene expression profiles	QC and metadata	Gene Expression Omnibus	GSE120795	http://identifiers.org/geo:GSE120795	Processing of RNA sequencing data	QC and metadata	figshare	doi:10.6084/m9.figshare.c.4270817	https://doi.org/10.6084/m9.figshare.c.4270817
Li_2	RNA sequencing	HiSeq 3000	Illumina	SRR7961208	SRX4794859	NCBI Sequence Read Archive	SRP163252	http://identifiers.org/ncbi/insdc.sra:SRP163252	Gene expression profiles	QC and metadata	Gene Expression Omnibus	GSE120795	http://identifiers.org/geo:GSE120795	Processing of RNA sequencing data	QC and metadata	figshare	doi:10.6084/m9.figshare.c.4270817	https://doi.org/10.6084/m9.figshare.c.4270817
Li_3	RNA sequencing	HiSeq 3000	Illumina	SRR7961209	SRX4794860	NCBI Sequence Read Archive	SRP163252	http://identifiers.org/ncbi/insdc.sra:SRP163252	Gene expression profiles	QC and metadata	Gene Expression Omnibus	GSE120795	http://identifiers.org/geo:GSE120795	Processing of RNA sequencing data	QC and metadata	figshare	doi:10.6084/m9.figshare.c.4270817	https://doi.org/10.6084/m9.figshare.c.4270817
Li_4	RNA sequencing	HiSeq 3000	Illumina	SRR7961210	SRX4794861	NCBI Sequence Read Archive	SRP163252	http://identifiers.org/ncbi/insdc.sra:SRP163252	Gene expression profiles	QC and metadata	Gene Expression Omnibus	GSE120795	http://identifiers.org/geo:GSE120795	Processing of RNA sequencing data	QC and metadata	figshare	doi:10.6084/m9.figshare.c.4270817	https://doi.org/10.6084/m9.figshare.c.4270817
Li_5	RNA sequencing	HiSeq 3000	Illumina	SRR7961211	SRX4794862	NCBI Sequence Read Archive	SRP163252	http://identifiers.org/ncbi/insdc.sra:SRP163252	Gene expression profiles	QC and metadata	Gene Expression Omnibus	GSE120795	http://identifiers.org/geo:GSE120795	Processing of RNA sequencing data	QC and metadata	figshare	doi:10.6084/m9.figshare.c.4270817	https://doi.org/10.6084/m9.figshare.c.4270817
Li_6	RNA sequencing	HiSeq 3000	Illumina	SRR7961212	SRX4794863	NCBI Sequence Read Archive	SRP163252	http://identifiers.org/ncbi/insdc.sra:SRP163252	Gene expression profiles	QC and metadata	Gene Expression Omnibus	GSE120795	http://identifiers.org/geo:GSE120795	Processing of RNA sequencing data	QC and metadata	figshare	doi:10.6084/m9.figshare.c.4270817	https://doi.org/10.6084/m9.figshare.c.4270817
B_1	RNA sequencing	HiSeq 3000	Illumina	SRR7961213	SRX4794864	NCBI Sequence Read Archive	SRP163252	http://identifiers.org/ncbi/insdc.sra:SRP163252	Gene expression profiles	QC and metadata	Gene Expression Omnibus	GSE120795	http://identifiers.org/geo:GSE120795	Processing of RNA sequencing data	QC and metadata	figshare	doi:10.6084/m9.figshare.c.4270817	https://doi.org/10.6084/m9.figshare.c.4270817
B_2	RNA sequencing	HiSeq 3000	Illumina	SRR7961214	SRX4794865	NCBI Sequence Read Archive	SRP163252	http://identifiers.org/ncbi/insdc.sra:SRP163252	Gene expression profiles	QC and metadata	Gene Expression Omnibus	GSE120795	http://identifiers.org/geo:GSE120795	Processing of RNA sequencing data	QC and metadata	figshare	doi:10.6084/m9.figshare.c.4270817	https://doi.org/10.6084/m9.figshare.c.4270817
B_3	RNA sequencing	HiSeq 3000	Illumina	SRR7961215	SRX4794866	NCBI Sequence Read Archive	SRP163252	http://identifiers.org/ncbi/insdc.sra:SRP163252	Gene expression profiles	QC and metadata	Gene Expression Omnibus	GSE120795	http://identifiers.org/geo:GSE120795	Processing of RNA sequencing data	QC and metadata	figshare	doi:10.6084/m9.figshare.c.4270817	https://doi.org/10.6084/m9.figshare.c.4270817
B_4	RNA sequencing	HiSeq 3000	Illumina	SRR7961216	SRX4794867	NCBI Sequence Read Archive	SRP163252	http://identifiers.org/ncbi/insdc.sra:SRP163252	Gene expression profiles	QC and metadata	Gene Expression Omnibus	GSE120795	http://identifiers.org/geo:GSE120795	Processing of RNA sequencing data	QC and metadata	figshare	doi:10.6084/m9.figshare.c.4270817	https://doi.org/10.6084/m9.figshare.c.4270817
B_5	RNA sequencing	HiSeq 3000	Illumina	SRR7961217	SRX4794868	NCBI Sequence Read Archive	SRP163252	http://identifiers.org/ncbi/insdc.sra:SRP163252	Gene expression profiles	QC and metadata	Gene Expression Omnibus	GSE120795	http://identifiers.org/geo:GSE120795	Processing of RNA sequencing data	QC and metadata	figshare	doi:10.6084/m9.figshare.c.4270817	https://doi.org/10.6084/m9.figshare.c.4270817
B_6	RNA sequencing	HiSeq 3000	Illumina	SRR7961218	SRX4794869	NCBI Sequence Read Archive	SRP163252	http://identifiers.org/ncbi/insdc.sra:SRP163252	Gene expression profiles	QC and metadata	Gene Expression Omnibus	GSE120795	http://identifiers.org/geo:GSE120795	Processing of RNA sequencing data	QC and metadata	figshare	doi:10.6084/m9.figshare.c.4270817	https://doi.org/10.6084/m9.figshare.c.4270817
Lu_3	RNA sequencing	HiSeq 3000	Illumina	SRR7961219	SRX4794870	NCBI Sequence Read Archive	SRP163252	http://identifiers.org/ncbi/insdc.sra:SRP163252	Gene expression profiles	QC and metadata	Gene Expression Omnibus	GSE120795	http://identifiers.org/geo:GSE120795	Processing of RNA sequencing data	QC and metadata	figshare	doi:10.6084/m9.figshare.c.4270817	https://doi.org/10.6084/m9.figshare.c.4270817
Lu_4	RNA sequencing	HiSeq 3000	Illumina	SRR7961220	SRX4794871	NCBI Sequence Read Archive	SRP163252	http://identifiers.org/ncbi/insdc.sra:SRP163252	Gene expression profiles	QC and metadata	Gene Expression Omnibus	GSE120795	http://identifiers.org/geo:GSE120795	Processing of RNA sequencing data	QC and metadata	figshare	doi:10.6084/m9.figshare.c.4270817	https://doi.org/10.6084/m9.figshare.c.4270817
Lu_5	RNA sequencing	HiSeq 3000	Illumina	SRR7961221	SRX4794872	NCBI Sequence Read Archive	SRP163252	http://identifiers.org/ncbi/insdc.sra:SRP163252	Gene expression profiles	QC and metadata	Gene Expression Omnibus	GSE120795	http://identifiers.org/geo:GSE120795	Processing of RNA sequencing data	QC and metadata	figshare	doi:10.6084/m9.figshare.c.4270817	https://doi.org/10.6084/m9.figshare.c.4270817
Lu_7	RNA sequencing	HiSeq 3000	Illumina	SRR7961222	SRX4794873	NCBI Sequence Read Archive	SRP163252	http://identifiers.org/ncbi/insdc.sra:SRP163252	Gene expression profiles	QC and metadata	Gene Expression Omnibus	GSE120795	http://identifiers.org/geo:GSE120795	Processing of RNA sequencing data	QC and metadata	figshare	doi:10.6084/m9.figshare.c.4270817	https://doi.org/10.6084/m9.figshare.c.4270817
Lu_8	RNA sequencing	HiSeq 3000	Illumina	SRR7961223	SRX4794874	NCBI Sequence Read Archive	SRP163252	http://identifiers.org/ncbi/insdc.sra:SRP163252	Gene expression profiles	QC and metadata	Gene Expression Omnibus	GSE120795	http://identifiers.org/geo:GSE120795	Processing of RNA sequencing data	QC and metadata	figshare	doi:10.6084/m9.figshare.c.4270817	https://doi.org/10.6084/m9.figshare.c.4270817
Cer_1	RNA sequencing	HiSeq 3000	Illumina	SRR7961224	SRX4794875	NCBI Sequence Read Archive	SRP163252	http://identifiers.org/ncbi/insdc.sra:SRP163252	Gene expression profiles	QC and metadata	Gene Expression Omnibus	GSE120795	http://identifiers.org/geo:GSE120795	Processing of RNA sequencing data	QC and metadata	figshare	doi:10.6084/m9.figshare.c.4270817	https://doi.org/10.6084/m9.figshare.c.4270817
Cer_5	RNA sequencing	HiSeq 3000	Illumina	SRR7961225	SRX4794876	NCBI Sequence Read Archive	SRP163252	http://identifiers.org/ncbi/insdc.sra:SRP163252	Gene expression profiles	QC and metadata	Gene Expression Omnibus	GSE120795	http://identifiers.org/geo:GSE120795	Processing of RNA sequencing data	QC and metadata	figshare	doi:10.6084/m9.figshare.c.4270817	https://doi.org/10.6084/m9.figshare.c.4270817
O_1	RNA sequencing	HiSeq 3000	Illumina	SRR7961226	SRX4794877	NCBI Sequence Read Archive	SRP163252	http://identifiers.org/ncbi/insdc.sra:SRP163252	Gene expression profiles	QC and metadata	Gene Expression Omnibus	GSE120795	http://identifiers.org/geo:GSE120795	Processing of RNA sequencing data	QC and metadata	figshare	doi:10.6084/m9.figshare.c.4270817	https://doi.org/10.6084/m9.figshare.c.4270817
O_5	RNA sequencing	HiSeq 3000	Illumina	SRR7961227	SRX4794878	NCBI Sequence Read Archive	SRP163252	http://identifiers.org/ncbi/insdc.sra:SRP163252	Gene expression profiles	QC and metadata	Gene Expression Omnibus	GSE120795	http://identifiers.org/geo:GSE120795	Processing of RNA sequencing data	QC and metadata	figshare	doi:10.6084/m9.figshare.c.4270817	https://doi.org/10.6084/m9.figshare.c.4270817
P_2	RNA sequencing	HiSeq 3000	Illumina	SRR7961228	SRX4794879	NCBI Sequence Read Archive	SRP163252	http://identifiers.org/ncbi/insdc.sra:SRP163252	Gene expression profiles	QC and metadata	Gene Expression Omnibus	GSE120795	http://identifiers.org/geo:GSE120795	Processing of RNA sequencing data	QC and metadata	figshare	doi:10.6084/m9.figshare.c.4270817	https://doi.org/10.6084/m9.figshare.c.4270817
P_3	RNA sequencing	HiSeq 3000	Illumina	SRR7961229	SRX4794880	NCBI Sequence Read Archive	SRP163252	http://identifiers.org/ncbi/insdc.sra:SRP163252	Gene expression profiles	QC and metadata	Gene Expression Omnibus	GSE120795	http://identifiers.org/geo:GSE120795	Processing of RNA sequencing data	QC and metadata	figshare	doi:10.6084/m9.figshare.c.4270817	https://doi.org/10.6084/m9.figshare.c.4270817
P_4	RNA sequencing	HiSeq 3000	Illumina	SRR7961230	SRX4794881	NCBI Sequence Read Archive	SRP163252	http://identifiers.org/ncbi/insdc.sra:SRP163252	Gene expression profiles	QC and metadata	Gene Expression Omnibus	GSE120795	http://identifiers.org/geo:GSE120795	Processing of RNA sequencing data	QC and metadata	figshare	doi:10.6084/m9.figshare.c.4270817	https://doi.org/10.6084/m9.figshare.c.4270817
E_1	RNA sequencing	HiSeq 3000	Illumina	SRR7961231	SRX4794882	NCBI Sequence Read Archive	SRP163252	http://identifiers.org/ncbi/insdc.sra:SRP163252	Gene expression profiles	QC and metadata	Gene Expression Omnibus	GSE120795	http://identifiers.org/geo:GSE120795	Processing of RNA sequencing data	QC and metadata	figshare	doi:10.6084/m9.figshare.c.4270817	https://doi.org/10.6084/m9.figshare.c.4270817
E_2	RNA sequencing	HiSeq 3000	Illumina	SRR7961232	SRX4794883	NCBI Sequence Read Archive	SRP163252	http://identifiers.org/ncbi/insdc.sra:SRP163252	Gene expression profiles	QC and metadata	Gene Expression Omnibus	GSE120795	http://identifiers.org/geo:GSE120795	Processing of RNA sequencing data	QC and metadata	figshare	doi:10.6084/m9.figshare.c.4270817	https://doi.org/10.6084/m9.figshare.c.4270817
E_3	RNA sequencing	HiSeq 3000	Illumina	SRR7961233	SRX4794884	NCBI Sequence Read Archive	SRP163252	http://identifiers.org/ncbi/insdc.sra:SRP163252	Gene expression profiles	QC and metadata	Gene Expression Omnibus	GSE120795	http://identifiers.org/geo:GSE120795	Processing of RNA sequencing data	QC and metadata	figshare	doi:10.6084/m9.figshare.c.4270817	https://doi.org/10.6084/m9.figshare.c.4270817
E_4	RNA sequencing	HiSeq 3000	Illumina	SRR7961234	SRX4794885	NCBI Sequence Read Archive	SRP163252	http://identifiers.org/ncbi/insdc.sra:SRP163252	Gene expression profiles	QC and metadata	Gene Expression Omnibus	GSE120795	http://identifiers.org/geo:GSE120795	Processing of RNA sequencing data	QC and metadata	figshare	doi:10.6084/m9.figshare.c.4270817	https://doi.org/10.6084/m9.figshare.c.4270817
E_5	RNA sequencing	HiSeq 3000	Illumina	SRR7961235	SRX4794886	NCBI Sequence Read Archive	SRP163252	http://identifiers.org/ncbi/insdc.sra:SRP163252	Gene expression profiles	QC and metadata	Gene Expression Omnibus	GSE120795	http://identifiers.org/geo:GSE120795	Processing of RNA sequencing data	QC and metadata	figshare	doi:10.6084/m9.figshare.c.4270817	https://doi.org/10.6084/m9.figshare.c.4270817
E_6	RNA sequencing	HiSeq 3000	Illumina	SRR7961236	SRX4794887	NCBI Sequence Read Archive	SRP163252	http://identifiers.org/ncbi/insdc.sra:SRP163252	Gene expression profiles	QC and metadata	Gene Expression Omnibus	GSE120795	http://identifiers.org/geo:GSE120795	Processing of RNA sequencing data	QC and metadata	figshare	doi:10.6084/m9.figshare.c.4270817	https://doi.org/10.6084/m9.figshare.c.4270817
S_1	RNA sequencing	HiSeq 3000	Illumina	SRR7961237	SRX4794888	NCBI Sequence Read Archive	SRP163252	http://identifiers.org/ncbi/insdc.sra:SRP163252	Gene expression profiles	QC and metadata	Gene Expression Omnibus	GSE120795	http://identifiers.org/geo:GSE120795	Processing of RNA sequencing data	QC and metadata	figshare	doi:10.6084/m9.figshare.c.4270817	https://doi.org/10.6084/m9.figshare.c.4270817
S_2	RNA sequencing	HiSeq 3000	Illumina	SRR7961238	SRX4794889	NCBI Sequence Read Archive	SRP163252	http://identifiers.org/ncbi/insdc.sra:SRP163252	Gene expression profiles	QC and metadata	Gene Expression Omnibus	GSE120795	http://identifiers.org/geo:GSE120795	Processing of RNA sequencing data	QC and metadata	figshare	doi:10.6084/m9.figshare.c.4270817	https://doi.org/10.6084/m9.figshare.c.4270817
S_3	RNA sequencing	HiSeq 3000	Illumina	SRR7961239	SRX4794890	NCBI Sequence Read Archive	SRP163252	http://identifiers.org/ncbi/insdc.sra:SRP163252	Gene expression profiles	QC and metadata	Gene Expression Omnibus	GSE120795	http://identifiers.org/geo:GSE120795	Processing of RNA sequencing data	QC and metadata	figshare	doi:10.6084/m9.figshare.c.4270817	https://doi.org/10.6084/m9.figshare.c.4270817
S_4	RNA sequencing	HiSeq 3000	Illumina	SRR7961240	SRX4794891	NCBI Sequence Read Archive	SRP163252	http://identifiers.org/ncbi/insdc.sra:SRP163252	Gene expression profiles	QC and metadata	Gene Expression Omnibus	GSE120795	http://identifiers.org/geo:GSE120795	Processing of RNA sequencing data	QC and metadata	figshare	doi:10.6084/m9.figshare.c.4270817	https://doi.org/10.6084/m9.figshare.c.4270817
S_5	RNA sequencing	HiSeq 3000	Illumina	SRR7961241	SRX4794892	NCBI Sequence Read Archive	SRP163252	http://identifiers.org/ncbi/insdc.sra:SRP163252	Gene expression profiles	QC and metadata	Gene Expression Omnibus	GSE120795	http://identifiers.org/geo:GSE120795	Processing of RNA sequencing data	QC and metadata	figshare	doi:10.6084/m9.figshare.c.4270817	https://doi.org/10.6084/m9.figshare.c.4270817
S_6	RNA sequencing	HiSeq 3000	Illumina	SRR7961242	SRX4794893	NCBI Sequence Read Archive	SRP163252	http://identifiers.org/ncbi/insdc.sra:SRP163252	Gene expression profiles	QC and metadata	Gene Expression Omnibus	GSE120795	http://identifiers.org/geo:GSE120795	Processing of RNA sequencing data	QC and metadata	figshare	doi:10.6084/m9.figshare.c.4270817	https://doi.org/10.6084/m9.figshare.c.4270817
MN_1	RNA sequencing	HiSeq 3000	Illumina	SRR7961243	SRX4794894	NCBI Sequence Read Archive	SRP163252	http://identifiers.org/ncbi/insdc.sra:SRP163252	Gene expression profiles	QC and metadata	Gene Expression Omnibus	GSE120795	http://identifiers.org/geo:GSE120795	Processing of RNA sequencing data	QC and metadata	figshare	doi:10.6084/m9.figshare.c.4270817	https://doi.org/10.6084/m9.figshare.c.4270817
MN_2	RNA sequencing	HiSeq 3000	Illumina	SRR7961244	SRX4794895	NCBI Sequence Read Archive	SRP163252	http://identifiers.org/ncbi/insdc.sra:SRP163252	Gene expression profiles	QC and metadata	Gene Expression Omnibus	GSE120795	http://identifiers.org/geo:GSE120795	Processing of RNA sequencing data	QC and metadata	figshare	doi:10.6084/m9.figshare.c.4270817	https://doi.org/10.6084/m9.figshare.c.4270817
MN_3	RNA sequencing	HiSeq 3000	Illumina	SRR7961245	SRX4794896	NCBI Sequence Read Archive	SRP163252	http://identifiers.org/ncbi/insdc.sra:SRP163252	Gene expression profiles	QC and metadata	Gene Expression Omnibus	GSE120795	http://identifiers.org/geo:GSE120795	Processing of RNA sequencing data	QC and metadata	figshare	doi:10.6084/m9.figshare.c.4270817	https://doi.org/10.6084/m9.figshare.c.4270817
1_2	RNA sequencing	HiSeq 3000	Illumina	SRR7961246	SRX4794897	NCBI Sequence Read Archive	SRP163252	http://identifiers.org/ncbi/insdc.sra:SRP163252	Gene expression profiles	QC and metadata	Gene Expression Omnibus	GSE120795	http://identifiers.org/geo:GSE120795	Processing of RNA sequencing data	QC and metadata	figshare	doi:10.6084/m9.figshare.c.4270817	https://doi.org/10.6084/m9.figshare.c.4270817
1_11	RNA sequencing	HiSeq 3000	Illumina	SRR7961247	SRX4794898	NCBI Sequence Read Archive	SRP163252	http://identifiers.org/ncbi/insdc.sra:SRP163252	Gene expression profiles	QC and metadata	Gene Expression Omnibus	GSE120795	http://identifiers.org/geo:GSE120795	Processing of RNA sequencing data	QC and metadata	figshare	doi:10.6084/m9.figshare.c.4270817	https://doi.org/10.6084/m9.figshare.c.4270817
1_12	RNA sequencing	HiSeq 3000	Illumina	SRR7961248	SRX4794899	NCBI Sequence Read Archive	SRP163252	http://identifiers.org/ncbi/insdc.sra:SRP163252	Gene expression profiles	QC and metadata	Gene Expression Omnibus	GSE120795	http://identifiers.org/geo:GSE120795	Processing of RNA sequencing data	QC and metadata	figshare	doi:10.6084/m9.figshare.c.4270817	https://doi.org/10.6084/m9.figshare.c.4270817
1_13	RNA sequencing	HiSeq 3000	Illumina	SRR7961249	SRX4794900	NCBI Sequence Read Archive	SRP163252	http://identifiers.org/ncbi/insdc.sra:SRP163252	Gene expression profiles	QC and metadata	Gene Expression Omnibus	GSE120795	http://identifiers.org/geo:GSE120795	Processing of RNA sequencing data	QC and metadata	figshare	doi:10.6084/m9.figshare.c.4270817	https://doi.org/10.6084/m9.figshare.c.4270817
1_14	RNA sequencing	HiSeq 3000	Illumina	SRR7961250	SRX4794901	NCBI Sequence Read Archive	SRP163252	http://identifiers.org/ncbi/insdc.sra:SRP163252	Gene expression profiles	QC and metadata	Gene Expression Omnibus	GSE120795	http://identifiers.org/geo:GSE120795	Processing of RNA sequencing data	QC and metadata	figshare	doi:10.6084/m9.figshare.c.4270817	https://doi.org/10.6084/m9.figshare.c.4270817
1_17	RNA sequencing	HiSeq 3000	Illumina	SRR7961251	SRX4794902	NCBI Sequence Read Archive	SRP163252	http://identifiers.org/ncbi/insdc.sra:SRP163252	Gene expression profiles	QC and metadata	Gene Expression Omnibus	GSE120795	http://identifiers.org/geo:GSE120795	Processing of RNA sequencing data	QC and metadata	figshare	doi:10.6084/m9.figshare.c.4270817	https://doi.org/10.6084/m9.figshare.c.4270817
1_19	RNA sequencing	HiSeq 3000	Illumina	SRR7961252	SRX4794903	NCBI Sequence Read Archive	SRP163252	http://identifiers.org/ncbi/insdc.sra:SRP163252	Gene expression profiles	QC and metadata	Gene Expression Omnibus	GSE120795	http://identifiers.org/geo:GSE120795	Processing of RNA sequencing data	QC and metadata	figshare	doi:10.6084/m9.figshare.c.4270817	https://doi.org/10.6084/m9.figshare.c.4270817
1_20	RNA sequencing	HiSeq 3000	Illumina	SRR7961253	SRX4794904	NCBI Sequence Read Archive	SRP163252	http://identifiers.org/ncbi/insdc.sra:SRP163252	Gene expression profiles	QC and metadata	Gene Expression Omnibus	GSE120795	http://identifiers.org/geo:GSE120795	Processing of RNA sequencing data	QC and metadata	figshare	doi:10.6084/m9.figshare.c.4270817	https://doi.org/10.6084/m9.figshare.c.4270817
2_2	RNA sequencing	HiSeq 3000	Illumina	SRR7961254	SRX4794905	NCBI Sequence Read Archive	SRP163252	http://identifiers.org/ncbi/insdc.sra:SRP163252	Gene expression profiles	QC and metadata	Gene Expression Omnibus	GSE120795	http://identifiers.org/geo:GSE120795	Processing of RNA sequencing data	QC and metadata	figshare	doi:10.6084/m9.figshare.c.4270817	https://doi.org/10.6084/m9.figshare.c.4270817
2_6	RNA sequencing	HiSeq 3000	Illumina	SRR7961255	SRX4794906	NCBI Sequence Read Archive	SRP163252	http://identifiers.org/ncbi/insdc.sra:SRP163252	Gene expression profiles	QC and metadata	Gene Expression Omnibus	GSE120795	http://identifiers.org/geo:GSE120795	Processing of RNA sequencing data	QC and metadata	figshare	doi:10.6084/m9.figshare.c.4270817	https://doi.org/10.6084/m9.figshare.c.4270817
2_11	RNA sequencing	HiSeq 3000	Illumina	SRR7961256	SRX4794907	NCBI Sequence Read Archive	SRP163252	http://identifiers.org/ncbi/insdc.sra:SRP163252	Gene expression profiles	QC and metadata	Gene Expression Omnibus	GSE120795	http://identifiers.org/geo:GSE120795	Processing of RNA sequencing data	QC and metadata	figshare	doi:10.6084/m9.figshare.c.4270817	https://doi.org/10.6084/m9.figshare.c.4270817
2_12	RNA sequencing	HiSeq 3000	Illumina	SRR7961257	SRX4794908	NCBI Sequence Read Archive	SRP163252	http://identifiers.org/ncbi/insdc.sra:SRP163252	Gene expression profiles	QC and metadata	Gene Expression Omnibus	GSE120795	http://identifiers.org/geo:GSE120795	Processing of RNA sequencing data	QC and metadata	figshare	doi:10.6084/m9.figshare.c.4270817	https://doi.org/10.6084/m9.figshare.c.4270817
2_13	RNA sequencing	HiSeq 3000	Illumina	SRR7961258	SRX4794909	NCBI Sequence Read Archive	SRP163252	http://identifiers.org/ncbi/insdc.sra:SRP163252	Gene expression profiles	QC and metadata	Gene Expression Omnibus	GSE120795	http://identifiers.org/geo:GSE120795	Processing of RNA sequencing data	QC and metadata	figshare	doi:10.6084/m9.figshare.c.4270817	https://doi.org/10.6084/m9.figshare.c.4270817
2_17	RNA sequencing	HiSeq 3000	Illumina	SRR7961259	SRX4794910	NCBI Sequence Read Archive	SRP163252	http://identifiers.org/ncbi/insdc.sra:SRP163252	Gene expression profiles	QC and metadata	Gene Expression Omnibus	GSE120795	http://identifiers.org/geo:GSE120795	Processing of RNA sequencing data	QC and metadata	figshare	doi:10.6084/m9.figshare.c.4270817	https://doi.org/10.6084/m9.figshare.c.4270817
2_19	RNA sequencing	HiSeq 3000	Illumina	SRR7961260	SRX4794911	NCBI Sequence Read Archive	SRP163252	http://identifiers.org/ncbi/insdc.sra:SRP163252	Gene expression profiles	QC and metadata	Gene Expression Omnibus	GSE120795	http://identifiers.org/geo:GSE120795	Processing of RNA sequencing data	QC and metadata	figshare	doi:10.6084/m9.figshare.c.4270817	https://doi.org/10.6084/m9.figshare.c.4270817
2_20	RNA sequencing	HiSeq 3000	Illumina	SRR7961261	SRX4794912	NCBI Sequence Read Archive	SRP163252	http://identifiers.org/ncbi/insdc.sra:SRP163252	Gene expression profiles	QC and metadata	Gene Expression Omnibus	GSE120795	http://identifiers.org/geo:GSE120795	Processing of RNA sequencing data	QC and metadata	figshare	doi:10.6084/m9.figshare.c.4270817	https://doi.org/10.6084/m9.figshare.c.4270817
3_2	RNA sequencing	HiSeq 3000	Illumina	SRR7961262	SRX4794913	NCBI Sequence Read Archive	SRP163252	http://identifiers.org/ncbi/insdc.sra:SRP163252	Gene expression profiles	QC and metadata	Gene Expression Omnibus	GSE120795	http://identifiers.org/geo:GSE120795	Processing of RNA sequencing data	QC and metadata	figshare	doi:10.6084/m9.figshare.c.4270817	https://doi.org/10.6084/m9.figshare.c.4270817
3_11	RNA sequencing	HiSeq 3000	Illumina	SRR7961263	SRX4794914	NCBI Sequence Read Archive	SRP163252	http://identifiers.org/ncbi/insdc.sra:SRP163252	Gene expression profiles	QC and metadata	Gene Expression Omnibus	GSE120795	http://identifiers.org/geo:GSE120795	Processing of RNA sequencing data	QC and metadata	figshare	doi:10.6084/m9.figshare.c.4270817	https://doi.org/10.6084/m9.figshare.c.4270817
3_12	RNA sequencing	HiSeq 3000	Illumina	SRR7961264	SRX4794915	NCBI Sequence Read Archive	SRP163252	http://identifiers.org/ncbi/insdc.sra:SRP163252	Gene expression profiles	QC and metadata	Gene Expression Omnibus	GSE120795	http://identifiers.org/geo:GSE120795	Processing of RNA sequencing data	QC and metadata	figshare	doi:10.6084/m9.figshare.c.4270817	https://doi.org/10.6084/m9.figshare.c.4270817
3_13	RNA sequencing	HiSeq 3000	Illumina	SRR7961265	SRX4794916	NCBI Sequence Read Archive	SRP163252	http://identifiers.org/ncbi/insdc.sra:SRP163252	Gene expression profiles	QC and metadata	Gene Expression Omnibus	GSE120795	http://identifiers.org/geo:GSE120795	Processing of RNA sequencing data	QC and metadata	figshare	doi:10.6084/m9.figshare.c.4270817	https://doi.org/10.6084/m9.figshare.c.4270817
3_14	RNA sequencing	HiSeq 3000	Illumina	SRR7961266	SRX4794917	NCBI Sequence Read Archive	SRP163252	http://identifiers.org/ncbi/insdc.sra:SRP163252	Gene expression profiles	QC and metadata	Gene Expression Omnibus	GSE120795	http://identifiers.org/geo:GSE120795	Processing of RNA sequencing data	QC and metadata	figshare	doi:10.6084/m9.figshare.c.4270817	https://doi.org/10.6084/m9.figshare.c.4270817
3_16	RNA sequencing	HiSeq 3000	Illumina	SRR7961267	SRX4794918	NCBI Sequence Read Archive	SRP163252	http://identifiers.org/ncbi/insdc.sra:SRP163252	Gene expression profiles	QC and metadata	Gene Expression Omnibus	GSE120795	http://identifiers.org/geo:GSE120795	Processing of RNA sequencing data	QC and metadata	figshare	doi:10.6084/m9.figshare.c.4270817	https://doi.org/10.6084/m9.figshare.c.4270817
3_17	RNA sequencing	HiSeq 3000	Illumina	SRR7961268	SRX4794919	NCBI Sequence Read Archive	SRP163252	http://identifiers.org/ncbi/insdc.sra:SRP163252	Gene expression profiles	QC and metadata	Gene Expression Omnibus	GSE120795	http://identifiers.org/geo:GSE120795	Processing of RNA sequencing data	QC and metadata	figshare	doi:10.6084/m9.figshare.c.4270817	https://doi.org/10.6084/m9.figshare.c.4270817
3_19	RNA sequencing	HiSeq 3000	Illumina	SRR7961269	SRX4794920	NCBI Sequence Read Archive	SRP163252	http://identifiers.org/ncbi/insdc.sra:SRP163252	Gene expression profiles	QC and metadata	Gene Expression Omnibus	GSE120795	http://identifiers.org/geo:GSE120795	Processing of RNA sequencing data	QC and metadata	figshare	doi:10.6084/m9.figshare.c.4270817	https://doi.org/10.6084/m9.figshare.c.4270817
3_20	RNA sequencing	HiSeq 3000	Illumina	SRR7961270	SRX4794921	NCBI Sequence Read Archive	SRP163252	http://identifiers.org/ncbi/insdc.sra:SRP163252	Gene expression profiles	QC and metadata	Gene Expression Omnibus	GSE120795	http://identifiers.org/geo:GSE120795	Processing of RNA sequencing data	QC and metadata	figshare	doi:10.6084/m9.figshare.c.4270817	https://doi.org/10.6084/m9.figshare.c.4270817
4_16	RNA sequencing	HiSeq 3000	Illumina	SRR7961271	SRX4794922	NCBI Sequence Read Archive	SRP163252	http://identifiers.org/ncbi/insdc.sra:SRP163252	Gene expression profiles	QC and metadata	Gene Expression Omnibus	GSE120795	http://identifiers.org/geo:GSE120795	Processing of RNA sequencing data	QC and metadata	figshare	doi:10.6084/m9.figshare.c.4270817	https://doi.org/10.6084/m9.figshare.c.4270817
4_17	RNA sequencing	HiSeq 3000	Illumina	SRR7961272	SRX4794923	NCBI Sequence Read Archive	SRP163252	http://identifiers.org/ncbi/insdc.sra:SRP163252	Gene expression profiles	QC and metadata	Gene Expression Omnibus	GSE120795	http://identifiers.org/geo:GSE120795	Processing of RNA sequencing data	QC and metadata	figshare	doi:10.6084/m9.figshare.c.4270817	https://doi.org/10.6084/m9.figshare.c.4270817
4_14	RNA sequencing	HiSeq 3000	Illumina	SRR7961273	SRX4794924	NCBI Sequence Read Archive	SRP163252	http://identifiers.org/ncbi/insdc.sra:SRP163252	Gene expression profiles	QC and metadata	Gene Expression Omnibus	GSE120795	http://identifiers.org/geo:GSE120795	Processing of RNA sequencing data	QC and metadata	figshare	doi:10.6084/m9.figshare.c.4270817	https://doi.org/10.6084/m9.figshare.c.4270817
4_12	RNA sequencing	HiSeq 3000	Illumina	SRR7961274	SRX4794925	NCBI Sequence Read Archive	SRP163252	http://identifiers.org/ncbi/insdc.sra:SRP163252	Gene expression profiles	QC and metadata	Gene Expression Omnibus	GSE120795	http://identifiers.org/geo:GSE120795	Processing of RNA sequencing data	QC and metadata	figshare	doi:10.6084/m9.figshare.c.4270817	https://doi.org/10.6084/m9.figshare.c.4270817
4_13	RNA sequencing	HiSeq 3000	Illumina	SRR7961275	SRX4794926	NCBI Sequence Read Archive	SRP163252	http://identifiers.org/ncbi/insdc.sra:SRP163252	Gene expression profiles	QC and metadata	Gene Expression Omnibus	GSE120795	http://identifiers.org/geo:GSE120795	Processing of RNA sequencing data	QC and metadata	figshare	doi:10.6084/m9.figshare.c.4270817	https://doi.org/10.6084/m9.figshare.c.4270817
5_16	RNA sequencing	HiSeq 3000	Illumina	SRR7961276	SRX4794927	NCBI Sequence Read Archive	SRP163252	http://identifiers.org/ncbi/insdc.sra:SRP163252	Gene expression profiles	QC and metadata	Gene Expression Omnibus	GSE120795	http://identifiers.org/geo:GSE120795	Processing of RNA sequencing data	QC and metadata	figshare	doi:10.6084/m9.figshare.c.4270817	https://doi.org/10.6084/m9.figshare.c.4270817
6_16	RNA sequencing	HiSeq 3000	Illumina	SRR7961277	SRX4794928	NCBI Sequence Read Archive	SRP163252	http://identifiers.org/ncbi/insdc.sra:SRP163252	Gene expression profiles	QC and metadata	Gene Expression Omnibus	GSE120795	http://identifiers.org/geo:GSE120795	Processing of RNA sequencing data	QC and metadata	figshare	doi:10.6084/m9.figshare.c.4270817	https://doi.org/10.6084/m9.figshare.c.4270817
8_2	RNA sequencing	HiSeq 3000	Illumina	SRR7961278	SRX4794929	NCBI Sequence Read Archive	SRP163252	http://identifiers.org/ncbi/insdc.sra:SRP163252	Gene expression profiles	QC and metadata	Gene Expression Omnibus	GSE120795	http://identifiers.org/geo:GSE120795	Processing of RNA sequencing data	QC and metadata	figshare	doi:10.6084/m9.figshare.c.4270817	https://doi.org/10.6084/m9.figshare.c.4270817
8_19	RNA sequencing	HiSeq 3000	Illumina	SRR7961279	SRX4794930	NCBI Sequence Read Archive	SRP163252	http://identifiers.org/ncbi/insdc.sra:SRP163252	Gene expression profiles	QC and metadata	Gene Expression Omnibus	GSE120795	http://identifiers.org/geo:GSE120795	Processing of RNA sequencing data	QC and metadata	figshare	doi:10.6084/m9.figshare.c.4270817	https://doi.org/10.6084/m9.figshare.c.4270817
8_3	RNA sequencing	HiSeq 3000	Illumina	SRR7961280	SRX4794931	NCBI Sequence Read Archive	SRP163252	http://identifiers.org/ncbi/insdc.sra:SRP163252	Gene expression profiles	QC and metadata	Gene Expression Omnibus	GSE120795	http://identifiers.org/geo:GSE120795	Processing of RNA sequencing data	QC and metadata	figshare	doi:10.6084/m9.figshare.c.4270817	https://doi.org/10.6084/m9.figshare.c.4270817
8_18	RNA sequencing	HiSeq 3000	Illumina	SRR7961281	SRX4794932	NCBI Sequence Read Archive	SRP163252	http://identifiers.org/ncbi/insdc.sra:SRP163252	Gene expression profiles	QC and metadata	Gene Expression Omnibus	GSE120795	http://identifiers.org/geo:GSE120795	Processing of RNA sequencing data	QC and metadata	figshare	doi:10.6084/m9.figshare.c.4270817	https://doi.org/10.6084/m9.figshare.c.4270817
8_17	RNA sequencing	HiSeq 3000	Illumina	SRR7961282	SRX4794933	NCBI Sequence Read Archive	SRP163252	http://identifiers.org/ncbi/insdc.sra:SRP163252	Gene expression profiles	QC and metadata	Gene Expression Omnibus	GSE120795	http://identifiers.org/geo:GSE120795	Processing of RNA sequencing data	QC and metadata	figshare	doi:10.6084/m9.figshare.c.4270817	https://doi.org/10.6084/m9.figshare.c.4270817
8_14	RNA sequencing	HiSeq 3000	Illumina	SRR7961283	SRX4794934	NCBI Sequence Read Archive	SRP163252	http://identifiers.org/ncbi/insdc.sra:SRP163252	Gene expression profiles	QC and metadata	Gene Expression Omnibus	GSE120795	http://identifiers.org/geo:GSE120795	Processing of RNA sequencing data	QC and metadata	figshare	doi:10.6084/m9.figshare.c.4270817	https://doi.org/10.6084/m9.figshare.c.4270817
8_4_5	RNA sequencing	HiSeq 3000	Illumina	SRR7961284	SRX4794935	NCBI Sequence Read Archive	SRP163252	http://identifiers.org/ncbi/insdc.sra:SRP163252	Gene expression profiles	QC and metadata	Gene Expression Omnibus	GSE120795	http://identifiers.org/geo:GSE120795	Processing of RNA sequencing data	QC and metadata	figshare	doi:10.6084/m9.figshare.c.4270817	https://doi.org/10.6084/m9.figshare.c.4270817
8_11	RNA sequencing	HiSeq 3000	Illumina	SRR7961285	SRX4794936	NCBI Sequence Read Archive	SRP163252	http://identifiers.org/ncbi/insdc.sra:SRP163252	Gene expression profiles	QC and metadata	Gene Expression Omnibus	GSE120795	http://identifiers.org/geo:GSE120795	Processing of RNA sequencing data	QC and metadata	figshare	doi:10.6084/m9.figshare.c.4270817	https://doi.org/10.6084/m9.figshare.c.4270817
8_1	RNA sequencing	HiSeq 3000	Illumina	SRR7961286	SRX4794937	NCBI Sequence Read Archive	SRP163252	http://identifiers.org/ncbi/insdc.sra:SRP163252	Gene expression profiles	QC and metadata	Gene Expression Omnibus	GSE120795	http://identifiers.org/geo:GSE120795	Processing of RNA sequencing data	QC and metadata	figshare	doi:10.6084/m9.figshare.c.4270817	https://doi.org/10.6084/m9.figshare.c.4270817
8_12	RNA sequencing	HiSeq 3000	Illumina	SRR7961287	SRX4794938	NCBI Sequence Read Archive	SRP163252	http://identifiers.org/ncbi/insdc.sra:SRP163252	Gene expression profiles	QC and metadata	Gene Expression Omnibus	GSE120795	http://identifiers.org/geo:GSE120795	Processing of RNA sequencing data	QC and metadata	figshare	doi:10.6084/m9.figshare.c.4270817	https://doi.org/10.6084/m9.figshare.c.4270817
8_20	RNA sequencing	HiSeq 3000	Illumina	SRR7961288	SRX4794939	NCBI Sequence Read Archive	SRP163252	http://identifiers.org/ncbi/insdc.sra:SRP163252	Gene expression profiles	QC and metadata	Gene Expression Omnibus	GSE120795	http://identifiers.org/geo:GSE120795	Processing of RNA sequencing data	QC and metadata	figshare	doi:10.6084/m9.figshare.c.4270817	https://doi.org/10.6084/m9.figshare.c.4270817
8_13	RNA sequencing	HiSeq 3000	Illumina	SRR7961289	SRX4794940	NCBI Sequence Read Archive	SRP163252	http://identifiers.org/ncbi/insdc.sra:SRP163252	Gene expression profiles	QC and metadata	Gene Expression Omnibus	GSE120795	http://identifiers.org/geo:GSE120795	Processing of RNA sequencing data	QC and metadata	figshare	doi:10.6084/m9.figshare.c.4270817	https://doi.org/10.6084/m9.figshare.c.4270817
8_10	RNA sequencing	HiSeq 3000	Illumina	SRR7961290	SRX4794941	NCBI Sequence Read Archive	SRP163252	http://identifiers.org/ncbi/insdc.sra:SRP163252	Gene expression profiles	QC and metadata	Gene Expression Omnibus	GSE120795	http://identifiers.org/geo:GSE120795	Processing of RNA sequencing data	QC and metadata	figshare	doi:10.6084/m9.figshare.c.4270817	https://doi.org/10.6084/m9.figshare.c.4270817
8_6	RNA sequencing	HiSeq 3000	Illumina	SRR7961291	SRX4794942	NCBI Sequence Read Archive	SRP163252	http://identifiers.org/ncbi/insdc.sra:SRP163252	Gene expression profiles	QC and metadata	Gene Expression Omnibus	GSE120795	http://identifiers.org/geo:GSE120795	Processing of RNA sequencing data	QC and metadata	figshare	doi:10.6084/m9.figshare.c.4270817	https://doi.org/10.6084/m9.figshare.c.4270817
12_2	RNA sequencing	HiSeq 3000	Illumina	SRR7961292	SRX4794943	NCBI Sequence Read Archive	SRP163252	http://identifiers.org/ncbi/insdc.sra:SRP163252	Gene expression profiles	QC and metadata	Gene Expression Omnibus	GSE120795	http://identifiers.org/geo:GSE120795	Processing of RNA sequencing data	QC and metadata	figshare	doi:10.6084/m9.figshare.c.4270817	https://doi.org/10.6084/m9.figshare.c.4270817
12_8	RNA sequencing	HiSeq 3000	Illumina	SRR7961293	SRX4794944	NCBI Sequence Read Archive	SRP163252	http://identifiers.org/ncbi/insdc.sra:SRP163252	Gene expression profiles	QC and metadata	Gene Expression Omnibus	GSE120795	http://identifiers.org/geo:GSE120795	Processing of RNA sequencing data	QC and metadata	figshare	doi:10.6084/m9.figshare.c.4270817	https://doi.org/10.6084/m9.figshare.c.4270817
12_7	RNA sequencing	HiSeq 3000	Illumina	SRR7961294	SRX4794945	NCBI Sequence Read Archive	SRP163252	http://identifiers.org/ncbi/insdc.sra:SRP163252	Gene expression profiles	QC and metadata	Gene Expression Omnibus	GSE120795	http://identifiers.org/geo:GSE120795	Processing of RNA sequencing data	QC and metadata	figshare	doi:10.6084/m9.figshare.c.4270817	https://doi.org/10.6084/m9.figshare.c.4270817
12_4_5	RNA sequencing	HiSeq 3000	Illumina	SRR7961295	SRX4794946	NCBI Sequence Read Archive	SRP163252	http://identifiers.org/ncbi/insdc.sra:SRP163252	Gene expression profiles	QC and metadata	Gene Expression Omnibus	GSE120795	http://identifiers.org/geo:GSE120795	Processing of RNA sequencing data	QC and metadata	figshare	doi:10.6084/m9.figshare.c.4270817	https://doi.org/10.6084/m9.figshare.c.4270817
12_9	RNA sequencing	HiSeq 3000	Illumina	SRR7961296	SRX4794947	NCBI Sequence Read Archive	SRP163252	http://identifiers.org/ncbi/insdc.sra:SRP163252	Gene expression profiles	QC and metadata	Gene Expression Omnibus	GSE120795	http://identifiers.org/geo:GSE120795	Processing of RNA sequencing data	QC and metadata	figshare	doi:10.6084/m9.figshare.c.4270817	https://doi.org/10.6084/m9.figshare.c.4270817
12_10	RNA sequencing	HiSeq 3000	Illumina	SRR7961297	SRX4794948	NCBI Sequence Read Archive	SRP163252	http://identifiers.org/ncbi/insdc.sra:SRP163252	Gene expression profiles	QC and metadata	Gene Expression Omnibus	GSE120795	http://identifiers.org/geo:GSE120795	Processing of RNA sequencing data	QC and metadata	figshare	doi:10.6084/m9.figshare.c.4270817	https://doi.org/10.6084/m9.figshare.c.4270817
12_6	RNA sequencing	HiSeq 3000	Illumina	SRR7961298	SRX4794949	NCBI Sequence Read Archive	SRP163252	http://identifiers.org/ncbi/insdc.sra:SRP163252	Gene expression profiles	QC and metadata	Gene Expression Omnibus	GSE120795	http://identifiers.org/geo:GSE120795	Processing of RNA sequencing data	QC and metadata	figshare	doi:10.6084/m9.figshare.c.4270817	https://doi.org/10.6084/m9.figshare.c.4270817
12_15	RNA sequencing	HiSeq 3000	Illumina	SRR7961299	SRX4794950	NCBI Sequence Read Archive	SRP163252	http://identifiers.org/ncbi/insdc.sra:SRP163252	Gene expression profiles	QC and metadata	Gene Expression Omnibus	GSE120795	http://identifiers.org/geo:GSE120795	Processing of RNA sequencing data	QC and metadata	figshare	doi:10.6084/m9.figshare.c.4270817	https://doi.org/10.6084/m9.figshare.c.4270817
12_12	RNA sequencing	HiSeq 3000	Illumina	SRR7961300	SRX4794951	NCBI Sequence Read Archive	SRP163252	http://identifiers.org/ncbi/insdc.sra:SRP163252	Gene expression profiles	QC and metadata	Gene Expression Omnibus	GSE120795	http://identifiers.org/geo:GSE120795	Processing of RNA sequencing data	QC and metadata	figshare	doi:10.6084/m9.figshare.c.4270817	https://doi.org/10.6084/m9.figshare.c.4270817
12_20	RNA sequencing	HiSeq 3000	Illumina	SRR7961301	SRX4794952	NCBI Sequence Read Archive	SRP163252	http://identifiers.org/ncbi/insdc.sra:SRP163252	Gene expression profiles	QC and metadata	Gene Expression Omnibus	GSE120795	http://identifiers.org/geo:GSE120795	Processing of RNA sequencing data	QC and metadata	figshare	doi:10.6084/m9.figshare.c.4270817	https://doi.org/10.6084/m9.figshare.c.4270817
12_13	RNA sequencing	HiSeq 3000	Illumina	SRR7961302	SRX4794953	NCBI Sequence Read Archive	SRP163252	http://identifiers.org/ncbi/insdc.sra:SRP163252	Gene expression profiles	QC and metadata	Gene Expression Omnibus	GSE120795	http://identifiers.org/geo:GSE120795	Processing of RNA sequencing data	QC and metadata	figshare	doi:10.6084/m9.figshare.c.4270817	https://doi.org/10.6084/m9.figshare.c.4270817
12_19	RNA sequencing	HiSeq 3000	Illumina	SRR7961303	SRX4794954	NCBI Sequence Read Archive	SRP163252	http://identifiers.org/ncbi/insdc.sra:SRP163252	Gene expression profiles	QC and metadata	Gene Expression Omnibus	GSE120795	http://identifiers.org/geo:GSE120795	Processing of RNA sequencing data	QC and metadata	figshare	doi:10.6084/m9.figshare.c.4270817	https://doi.org/10.6084/m9.figshare.c.4270817
12_17	RNA sequencing	HiSeq 3000	Illumina	SRR7961304	SRX4794955	NCBI Sequence Read Archive	SRP163252	http://identifiers.org/ncbi/insdc.sra:SRP163252	Gene expression profiles	QC and metadata	Gene Expression Omnibus	GSE120795	http://identifiers.org/geo:GSE120795	Processing of RNA sequencing data	QC and metadata	figshare	doi:10.6084/m9.figshare.c.4270817	https://doi.org/10.6084/m9.figshare.c.4270817
12_18	RNA sequencing	HiSeq 3000	Illumina	SRR7961305	SRX4794956	NCBI Sequence Read Archive	SRP163252	http://identifiers.org/ncbi/insdc.sra:SRP163252	Gene expression profiles	QC and metadata	Gene Expression Omnibus	GSE120795	http://identifiers.org/geo:GSE120795	Processing of RNA sequencing data	QC and metadata	figshare	doi:10.6084/m9.figshare.c.4270817	https://doi.org/10.6084/m9.figshare.c.4270817
12_14	RNA sequencing	HiSeq 3000	Illumina	SRR7961306	SRX4794957	NCBI Sequence Read Archive	SRP163252	http://identifiers.org/ncbi/insdc.sra:SRP163252	Gene expression profiles	QC and metadata	Gene Expression Omnibus	GSE120795	http://identifiers.org/geo:GSE120795	Processing of RNA sequencing data	QC and metadata	figshare	doi:10.6084/m9.figshare.c.4270817	https://doi.org/10.6084/m9.figshare.c.4270817
12_11	RNA sequencing	HiSeq 3000	Illumina	SRR7961307	SRX4794958	NCBI Sequence Read Archive	SRP163252	http://identifiers.org/ncbi/insdc.sra:SRP163252	Gene expression profiles	QC and metadata	Gene Expression Omnibus	GSE120795	http://identifiers.org/geo:GSE120795	Processing of RNA sequencing data	QC and metadata	figshare	doi:10.6084/m9.figshare.c.4270817	https://doi.org/10.6084/m9.figshare.c.4270817
12_16	RNA sequencing	HiSeq 3000	Illumina	SRR7961308	SRX4794959	NCBI Sequence Read Archive	SRP163252	http://identifiers.org/ncbi/insdc.sra:SRP163252	Gene expression profiles	QC and metadata	Gene Expression Omnibus	GSE120795	http://identifiers.org/geo:GSE120795	Processing of RNA sequencing data	QC and metadata	figshare	doi:10.6084/m9.figshare.c.4270817	https://doi.org/10.6084/m9.figshare.c.4270817
16_4	RNA sequencing	HiSeq 3000	Illumina	SRR7961309	SRX4794960	NCBI Sequence Read Archive	SRP163252	http://identifiers.org/ncbi/insdc.sra:SRP163252	Gene expression profiles	QC and metadata	Gene Expression Omnibus	GSE120795	http://identifiers.org/geo:GSE120795	Processing of RNA sequencing data	QC and metadata	figshare	doi:10.6084/m9.figshare.c.4270817	https://doi.org/10.6084/m9.figshare.c.4270817
16_5	RNA sequencing	HiSeq 3000	Illumina	SRR7961310	SRX4794961	NCBI Sequence Read Archive	SRP163252	http://identifiers.org/ncbi/insdc.sra:SRP163252	Gene expression profiles	QC and metadata	Gene Expression Omnibus	GSE120795	http://identifiers.org/geo:GSE120795	Processing of RNA sequencing data	QC and metadata	figshare	doi:10.6084/m9.figshare.c.4270817	https://doi.org/10.6084/m9.figshare.c.4270817
16_1	RNA sequencing	HiSeq 3000	Illumina	SRR7961311	SRX4794962	NCBI Sequence Read Archive	SRP163252	http://identifiers.org/ncbi/insdc.sra:SRP163252	Gene expression profiles	QC and metadata	Gene Expression Omnibus	GSE120795	http://identifiers.org/geo:GSE120795	Processing of RNA sequencing data	QC and metadata	figshare	doi:10.6084/m9.figshare.c.4270817	https://doi.org/10.6084/m9.figshare.c.4270817
16_13	RNA sequencing	HiSeq 3000	Illumina	SRR7961312	SRX4794963	NCBI Sequence Read Archive	SRP163252	http://identifiers.org/ncbi/insdc.sra:SRP163252	Gene expression profiles	QC and metadata	Gene Expression Omnibus	GSE120795	http://identifiers.org/geo:GSE120795	Processing of RNA sequencing data	QC and metadata	figshare	doi:10.6084/m9.figshare.c.4270817	https://doi.org/10.6084/m9.figshare.c.4270817
16_3	RNA sequencing	HiSeq 3000	Illumina	SRR7961313	SRX4794964	NCBI Sequence Read Archive	SRP163252	http://identifiers.org/ncbi/insdc.sra:SRP163252	Gene expression profiles	QC and metadata	Gene Expression Omnibus	GSE120795	http://identifiers.org/geo:GSE120795	Processing of RNA sequencing data	QC and metadata	figshare	doi:10.6084/m9.figshare.c.4270817	https://doi.org/10.6084/m9.figshare.c.4270817
16_11	RNA sequencing	HiSeq 3000	Illumina	SRR7961314	SRX4794965	NCBI Sequence Read Archive	SRP163252	http://identifiers.org/ncbi/insdc.sra:SRP163252	Gene expression profiles	QC and metadata	Gene Expression Omnibus	GSE120795	http://identifiers.org/geo:GSE120795	Processing of RNA sequencing data	QC and metadata	figshare	doi:10.6084/m9.figshare.c.4270817	https://doi.org/10.6084/m9.figshare.c.4270817
16_12	RNA sequencing	HiSeq 3000	Illumina	SRR7961315	SRX4794966	NCBI Sequence Read Archive	SRP163252	http://identifiers.org/ncbi/insdc.sra:SRP163252	Gene expression profiles	QC and metadata	Gene Expression Omnibus	GSE120795	http://identifiers.org/geo:GSE120795	Processing of RNA sequencing data	QC and metadata	figshare	doi:10.6084/m9.figshare.c.4270817	https://doi.org/10.6084/m9.figshare.c.4270817
16_6	RNA sequencing	HiSeq 3000	Illumina	SRR7961316	SRX4794967	NCBI Sequence Read Archive	SRP163252	http://identifiers.org/ncbi/insdc.sra:SRP163252	Gene expression profiles	QC and metadata	Gene Expression Omnibus	GSE120795	http://identifiers.org/geo:GSE120795	Processing of RNA sequencing data	QC and metadata	figshare	doi:10.6084/m9.figshare.c.4270817	https://doi.org/10.6084/m9.figshare.c.4270817
16_9	RNA sequencing	HiSeq 3000	Illumina	SRR7961317	SRX4794968	NCBI Sequence Read Archive	SRP163252	http://identifiers.org/ncbi/insdc.sra:SRP163252	Gene expression profiles	QC and metadata	Gene Expression Omnibus	GSE120795	http://identifiers.org/geo:GSE120795	Processing of RNA sequencing data	QC and metadata	figshare	doi:10.6084/m9.figshare.c.4270817	https://doi.org/10.6084/m9.figshare.c.4270817
16_10	RNA sequencing	HiSeq 3000	Illumina	SRR7961318	SRX4794969	NCBI Sequence Read Archive	SRP163252	http://identifiers.org/ncbi/insdc.sra:SRP163252	Gene expression profiles	QC and metadata	Gene Expression Omnibus	GSE120795	http://identifiers.org/geo:GSE120795	Processing of RNA sequencing data	QC and metadata	figshare	doi:10.6084/m9.figshare.c.4270817	https://doi.org/10.6084/m9.figshare.c.4270817
16_7	RNA sequencing	HiSeq 3000	Illumina	SRR7961319	SRX4794970	NCBI Sequence Read Archive	SRP163252	http://identifiers.org/ncbi/insdc.sra:SRP163252	Gene expression profiles	QC and metadata	Gene Expression Omnibus	GSE120795	http://identifiers.org/geo:GSE120795	Processing of RNA sequencing data	QC and metadata	figshare	doi:10.6084/m9.figshare.c.4270817	https://doi.org/10.6084/m9.figshare.c.4270817
14_3	RNA sequencing	HiSeq 3000	Illumina	SRR7961320	SRX4794971	NCBI Sequence Read Archive	SRP163252	http://identifiers.org/ncbi/insdc.sra:SRP163252	Gene expression profiles	QC and metadata	Gene Expression Omnibus	GSE120795	http://identifiers.org/geo:GSE120795	Processing of RNA sequencing data	QC and metadata	figshare	doi:10.6084/m9.figshare.c.4270817	https://doi.org/10.6084/m9.figshare.c.4270817
14_1	RNA sequencing	HiSeq 3000	Illumina	SRR7961321	SRX4794972	NCBI Sequence Read Archive	SRP163252	http://identifiers.org/ncbi/insdc.sra:SRP163252	Gene expression profiles	QC and metadata	Gene Expression Omnibus	GSE120795	http://identifiers.org/geo:GSE120795	Processing of RNA sequencing data	QC and metadata	figshare	doi:10.6084/m9.figshare.c.4270817	https://doi.org/10.6084/m9.figshare.c.4270817
14_2	RNA sequencing	HiSeq 3000	Illumina	SRR7961322	SRX4794973	NCBI Sequence Read Archive	SRP163252	http://identifiers.org/ncbi/insdc.sra:SRP163252	Gene expression profiles	QC and metadata	Gene Expression Omnibus	GSE120795	http://identifiers.org/geo:GSE120795	Processing of RNA sequencing data	QC and metadata	figshare	doi:10.6084/m9.figshare.c.4270817	https://doi.org/10.6084/m9.figshare.c.4270817
14_4	RNA sequencing	HiSeq 3000	Illumina	SRR7961323	SRX4794974	NCBI Sequence Read Archive	SRP163252	http://identifiers.org/ncbi/insdc.sra:SRP163252	Gene expression profiles	QC and metadata	Gene Expression Omnibus	GSE120795	http://identifiers.org/geo:GSE120795	Processing of RNA sequencing data	QC and metadata	figshare	doi:10.6084/m9.figshare.c.4270817	https://doi.org/10.6084/m9.figshare.c.4270817
15_1	RNA sequencing	HiSeq 3000	Illumina	SRR7961324	SRX4794975	NCBI Sequence Read Archive	SRP163252	http://identifiers.org/ncbi/insdc.sra:SRP163252	Gene expression profiles	QC and metadata	Gene Expression Omnibus	GSE120795	http://identifiers.org/geo:GSE120795	Processing of RNA sequencing data	QC and metadata	figshare	doi:10.6084/m9.figshare.c.4270817	https://doi.org/10.6084/m9.figshare.c.4270817
15_2	RNA sequencing	HiSeq 3000	Illumina	SRR7961325	SRX4794976	NCBI Sequence Read Archive	SRP163252	http://identifiers.org/ncbi/insdc.sra:SRP163252	Gene expression profiles	QC and metadata	Gene Expression Omnibus	GSE120795	http://identifiers.org/geo:GSE120795	Processing of RNA sequencing data	QC and metadata	figshare	doi:10.6084/m9.figshare.c.4270817	https://doi.org/10.6084/m9.figshare.c.4270817
15_3	RNA sequencing	HiSeq 3000	Illumina	SRR7961326	SRX4794977	NCBI Sequence Read Archive	SRP163252	http://identifiers.org/ncbi/insdc.sra:SRP163252	Gene expression profiles	QC and metadata	Gene Expression Omnibus	GSE120795	http://identifiers.org/geo:GSE120795	Processing of RNA sequencing data	QC and metadata	figshare	doi:10.6084/m9.figshare.c.4270817	https://doi.org/10.6084/m9.figshare.c.4270817
15_4	RNA sequencing	HiSeq 3000	Illumina	SRR7961327	SRX4794978	NCBI Sequence Read Archive	SRP163252	http://identifiers.org/ncbi/insdc.sra:SRP163252	Gene expression profiles	QC and metadata	Gene Expression Omnibus	GSE120795	http://identifiers.org/geo:GSE120795	Processing of RNA sequencing data	QC and metadata	figshare	doi:10.6084/m9.figshare.c.4270817	https://doi.org/10.6084/m9.figshare.c.4270817
13_ 2	RNA sequencing	HiSeq 3000	Illumina	SRR7961328	SRX4794979	NCBI Sequence Read Archive	SRP163252	http://identifiers.org/ncbi/insdc.sra:SRP163252	Gene expression profiles	QC and metadata	Gene Expression Omnibus	GSE120795	http://identifiers.org/geo:GSE120795	Processing of RNA sequencing data	QC and metadata	figshare	doi:10.6084/m9.figshare.c.4270817	https://doi.org/10.6084/m9.figshare.c.4270817
13_4	RNA sequencing	HiSeq 3000	Illumina	SRR7961329	SRX4794980	NCBI Sequence Read Archive	SRP163252	http://identifiers.org/ncbi/insdc.sra:SRP163252	Gene expression profiles	QC and metadata	Gene Expression Omnibus	GSE120795	http://identifiers.org/geo:GSE120795	Processing of RNA sequencing data	QC and metadata	figshare	doi:10.6084/m9.figshare.c.4270817	https://doi.org/10.6084/m9.figshare.c.4270817
13_11	RNA sequencing	HiSeq 3000	Illumina	SRR7961330	SRX4794981	NCBI Sequence Read Archive	SRP163252	http://identifiers.org/ncbi/insdc.sra:SRP163252	Gene expression profiles	QC and metadata	Gene Expression Omnibus	GSE120795	http://identifiers.org/geo:GSE120795	Processing of RNA sequencing data	QC and metadata	figshare	doi:10.6084/m9.figshare.c.4270817	https://doi.org/10.6084/m9.figshare.c.4270817
13_13	RNA sequencing	HiSeq 3000	Illumina	SRR7961331	SRX4794982	NCBI Sequence Read Archive	SRP163252	http://identifiers.org/ncbi/insdc.sra:SRP163252	Gene expression profiles	QC and metadata	Gene Expression Omnibus	GSE120795	http://identifiers.org/geo:GSE120795	Processing of RNA sequencing data	QC and metadata	figshare	doi:10.6084/m9.figshare.c.4270817	https://doi.org/10.6084/m9.figshare.c.4270817
13_14	RNA sequencing	HiSeq 3000	Illumina	SRR7961332	SRX4794983	NCBI Sequence Read Archive	SRP163252	http://identifiers.org/ncbi/insdc.sra:SRP163252	Gene expression profiles	QC and metadata	Gene Expression Omnibus	GSE120795	http://identifiers.org/geo:GSE120795	Processing of RNA sequencing data	QC and metadata	figshare	doi:10.6084/m9.figshare.c.4270817	https://doi.org/10.6084/m9.figshare.c.4270817
13_18	RNA sequencing	HiSeq 3000	Illumina	SRR7961333	SRX4794984	NCBI Sequence Read Archive	SRP163252	http://identifiers.org/ncbi/insdc.sra:SRP163252	Gene expression profiles	QC and metadata	Gene Expression Omnibus	GSE120795	http://identifiers.org/geo:GSE120795	Processing of RNA sequencing data	QC and metadata	figshare	doi:10.6084/m9.figshare.c.4270817	https://doi.org/10.6084/m9.figshare.c.4270817
13_19	RNA sequencing	HiSeq 3000	Illumina	SRR7961334	SRX4794985	NCBI Sequence Read Archive	SRP163252	http://identifiers.org/ncbi/insdc.sra:SRP163252	Gene expression profiles	QC and metadata	Gene Expression Omnibus	GSE120795	http://identifiers.org/geo:GSE120795	Processing of RNA sequencing data	QC and metadata	figshare	doi:10.6084/m9.figshare.c.4270817	https://doi.org/10.6084/m9.figshare.c.4270817
13_20	RNA sequencing	HiSeq 3000	Illumina	SRR7961335	SRX4794986	NCBI Sequence Read Archive	SRP163252	http://identifiers.org/ncbi/insdc.sra:SRP163252	Gene expression profiles	QC and metadata	Gene Expression Omnibus	GSE120795	http://identifiers.org/geo:GSE120795	Processing of RNA sequencing data	QC and metadata	figshare	doi:10.6084/m9.figshare.c.4270817	https://doi.org/10.6084/m9.figshare.c.4270817
13_22	RNA sequencing	HiSeq 3000	Illumina	SRR7961336	SRX4794987	NCBI Sequence Read Archive	SRP163252	http://identifiers.org/ncbi/insdc.sra:SRP163252	Gene expression profiles	QC and metadata	Gene Expression Omnibus	GSE120795	http://identifiers.org/geo:GSE120795	Processing of RNA sequencing data	QC and metadata	figshare	doi:10.6084/m9.figshare.c.4270817	https://doi.org/10.6084/m9.figshare.c.4270817
WB1	RNA sequencing	HiSeq 3000	Illumina	SRR7961337	SRX4794988	NCBI Sequence Read Archive	SRP163252	http://identifiers.org/ncbi/insdc.sra:SRP163252	Gene expression profiles	QC and metadata	Gene Expression Omnibus	GSE120795	http://identifiers.org/geo:GSE120795	Processing of RNA sequencing data	QC and metadata	figshare	doi:10.6084/m9.figshare.c.4270817	https://doi.org/10.6084/m9.figshare.c.4270817
WB2	RNA sequencing	HiSeq 3000	Illumina	SRR7961338	SRX4794989	NCBI Sequence Read Archive	SRP163252	http://identifiers.org/ncbi/insdc.sra:SRP163252	Gene expression profiles	QC and metadata	Gene Expression Omnibus	GSE120795	http://identifiers.org/geo:GSE120795	Processing of RNA sequencing data	QC and metadata	figshare	doi:10.6084/m9.figshare.c.4270817	https://doi.org/10.6084/m9.figshare.c.4270817
WB5	RNA sequencing	HiSeq 3000	Illumina	SRR7961339	SRX4794990	NCBI Sequence Read Archive	SRP163252	http://identifiers.org/ncbi/insdc.sra:SRP163252	Gene expression profiles	QC and metadata	Gene Expression Omnibus	GSE120795	http://identifiers.org/geo:GSE120795	Processing of RNA sequencing data	QC and metadata	figshare	doi:10.6084/m9.figshare.c.4270817	https://doi.org/10.6084/m9.figshare.c.4270817
WB6	RNA sequencing	HiSeq 3000	Illumina	SRR7961340	SRX4794991	NCBI Sequence Read Archive	SRP163252	http://identifiers.org/ncbi/insdc.sra:SRP163252	Gene expression profiles	QC and metadata	Gene Expression Omnibus	GSE120795	http://identifiers.org/geo:GSE120795	Processing of RNA sequencing data	QC and metadata	figshare	doi:10.6084/m9.figshare.c.4270817	https://doi.org/10.6084/m9.figshare.c.4270817
WB7	RNA sequencing	HiSeq 3000	Illumina	SRR7961341	SRX4794992	NCBI Sequence Read Archive	SRP163252	http://identifiers.org/ncbi/insdc.sra:SRP163252	Gene expression profiles	QC and metadata	Gene Expression Omnibus	GSE120795	http://identifiers.org/geo:GSE120795	Processing of RNA sequencing data	QC and metadata	figshare	doi:10.6084/m9.figshare.c.4270817	https://doi.org/10.6084/m9.figshare.c.4270817
WB8	RNA sequencing	HiSeq 3000	Illumina	SRR7961342	SRX4794993	NCBI Sequence Read Archive	SRP163252	http://identifiers.org/ncbi/insdc.sra:SRP163252	Gene expression profiles	QC and metadata	Gene Expression Omnibus	GSE120795	http://identifiers.org/geo:GSE120795	Processing of RNA sequencing data	QC and metadata	figshare	doi:10.6084/m9.figshare.c.4270817	https://doi.org/10.6084/m9.figshare.c.4270817
D1	RNA sequencing	HiSeq 3000	Illumina	SRR7961343	SRX4794994	NCBI Sequence Read Archive	SRP163252	http://identifiers.org/ncbi/insdc.sra:SRP163252	Gene expression profiles	QC and metadata	Gene Expression Omnibus	GSE120795	http://identifiers.org/geo:GSE120795	Processing of RNA sequencing data	QC and metadata	figshare	doi:10.6084/m9.figshare.c.4270817	https://doi.org/10.6084/m9.figshare.c.4270817
D2	RNA sequencing	HiSeq 3000	Illumina	SRR7961344	SRX4794995	NCBI Sequence Read Archive	SRP163252	http://identifiers.org/ncbi/insdc.sra:SRP163252	Gene expression profiles	QC and metadata	Gene Expression Omnibus	GSE120795	http://identifiers.org/geo:GSE120795	Processing of RNA sequencing data	QC and metadata	figshare	doi:10.6084/m9.figshare.c.4270817	https://doi.org/10.6084/m9.figshare.c.4270817
D3	RNA sequencing	HiSeq 3000	Illumina	SRR7961345	SRX4794996	NCBI Sequence Read Archive	SRP163252	http://identifiers.org/ncbi/insdc.sra:SRP163252	Gene expression profiles	QC and metadata	Gene Expression Omnibus	GSE120795	http://identifiers.org/geo:GSE120795	Processing of RNA sequencing data	QC and metadata	figshare	doi:10.6084/m9.figshare.c.4270817	https://doi.org/10.6084/m9.figshare.c.4270817
D4	RNA sequencing	HiSeq 3000	Illumina	SRR7961346	SRX4794997	NCBI Sequence Read Archive	SRP163252	http://identifiers.org/ncbi/insdc.sra:SRP163252	Gene expression profiles	QC and metadata	Gene Expression Omnibus	GSE120795	http://identifiers.org/geo:GSE120795	Processing of RNA sequencing data	QC and metadata	figshare	doi:10.6084/m9.figshare.c.4270817	https://doi.org/10.6084/m9.figshare.c.4270817
D5	RNA sequencing	HiSeq 3000	Illumina	SRR7961347	SRX4794998	NCBI Sequence Read Archive	SRP163252	http://identifiers.org/ncbi/insdc.sra:SRP163252	Gene expression profiles	QC and metadata	Gene Expression Omnibus	GSE120795	http://identifiers.org/geo:GSE120795	Processing of RNA sequencing data	QC and metadata	figshare	doi:10.6084/m9.figshare.c.4270817	https://doi.org/10.6084/m9.figshare.c.4270817
D6	RNA sequencing	HiSeq 3000	Illumina	SRR7961348	SRX4794999	NCBI Sequence Read Archive	SRP163252	http://identifiers.org/ncbi/insdc.sra:SRP163252	Gene expression profiles	QC and metadata	Gene Expression Omnibus	GSE120795	http://identifiers.org/geo:GSE120795	Processing of RNA sequencing data	QC and metadata	figshare	doi:10.6084/m9.figshare.c.4270817	https://doi.org/10.6084/m9.figshare.c.4270817
D7	RNA sequencing	HiSeq 3000	Illumina	SRR7961349	SRX4795000	NCBI Sequence Read Archive	SRP163252	http://identifiers.org/ncbi/insdc.sra:SRP163252	Gene expression profiles	QC and metadata	Gene Expression Omnibus	GSE120795	http://identifiers.org/geo:GSE120795	Processing of RNA sequencing data	QC and metadata	figshare	doi:10.6084/m9.figshare.c.4270817	https://doi.org/10.6084/m9.figshare.c.4270817
D9	RNA sequencing	HiSeq 3000	Illumina	SRR7961350	SRX4795001	NCBI Sequence Read Archive	SRP163252	http://identifiers.org/ncbi/insdc.sra:SRP163252	Gene expression profiles	QC and metadata	Gene Expression Omnibus	GSE120795	http://identifiers.org/geo:GSE120795	Processing of RNA sequencing data	QC and metadata	figshare	doi:10.6084/m9.figshare.c.4270817	https://doi.org/10.6084/m9.figshare.c.4270817
D10	RNA sequencing	HiSeq 3000	Illumina	SRR7961351	SRX4795002	NCBI Sequence Read Archive	SRP163252	http://identifiers.org/ncbi/insdc.sra:SRP163252	Gene expression profiles	QC and metadata	Gene Expression Omnibus	GSE120795	http://identifiers.org/geo:GSE120795	Processing of RNA sequencing data	QC and metadata	figshare	doi:10.6084/m9.figshare.c.4270817	https://doi.org/10.6084/m9.figshare.c.4270817
D11	RNA sequencing	HiSeq 3000	Illumina	SRR7961352	SRX4795003	NCBI Sequence Read Archive	SRP163252	http://identifiers.org/ncbi/insdc.sra:SRP163252	Gene expression profiles	QC and metadata	Gene Expression Omnibus	GSE120795	http://identifiers.org/geo:GSE120795	Processing of RNA sequencing data	QC and metadata	figshare	doi:10.6084/m9.figshare.c.4270817	https://doi.org/10.6084/m9.figshare.c.4270817
D8	RNA sequencing	HiSeq 3000	Illumina	SRR7961353	SRX4795004	NCBI Sequence Read Archive	SRP163252	http://identifiers.org/ncbi/insdc.sra:SRP163252	Gene expression profiles	QC and metadata	Gene Expression Omnibus	GSE120795	http://identifiers.org/geo:GSE120795	Processing of RNA sequencing data	QC and metadata	figshare	doi:10.6084/m9.figshare.c.4270817	https://doi.org/10.6084/m9.figshare.c.4270817
E3_rep1	RNA sequencing	HiSeq 3000	Illumina	SRR7961354	SRX4795005	NCBI Sequence Read Archive	SRP163252	http://identifiers.org/ncbi/insdc.sra:SRP163252	Gene expression profiles	QC and metadata	Gene Expression Omnibus	GSE120795	http://identifiers.org/geo:GSE120795	Processing of RNA sequencing data	QC and metadata	figshare	doi:10.6084/m9.figshare.c.4270817	https://doi.org/10.6084/m9.figshare.c.4270817
E3_rep2	RNA sequencing	HiSeq 3000	Illumina	SRR7961355	SRX4795006	NCBI Sequence Read Archive	SRP163252	http://identifiers.org/ncbi/insdc.sra:SRP163252	Gene expression profiles	QC and metadata	Gene Expression Omnibus	GSE120795	http://identifiers.org/geo:GSE120795	Processing of RNA sequencing data	QC and metadata	figshare	doi:10.6084/m9.figshare.c.4270817	https://doi.org/10.6084/m9.figshare.c.4270817
E3_rep3	RNA sequencing	HiSeq 3000	Illumina	SRR7961356	SRX4795007	NCBI Sequence Read Archive	SRP163252	http://identifiers.org/ncbi/insdc.sra:SRP163252	Gene expression profiles	QC and metadata	Gene Expression Omnibus	GSE120795	http://identifiers.org/geo:GSE120795	Processing of RNA sequencing data	QC and metadata	figshare	doi:10.6084/m9.figshare.c.4270817	https://doi.org/10.6084/m9.figshare.c.4270817
16_5_rep1	RNA sequencing	HiSeq 3000	Illumina	SRR7961357	SRX4795008	NCBI Sequence Read Archive	SRP163252	http://identifiers.org/ncbi/insdc.sra:SRP163252	Gene expression profiles	QC and metadata	Gene Expression Omnibus	GSE120795	http://identifiers.org/geo:GSE120795	Processing of RNA sequencing data	QC and metadata	figshare	doi:10.6084/m9.figshare.c.4270817	https://doi.org/10.6084/m9.figshare.c.4270817
16_5_rep2	RNA sequencing	HiSeq 3000	Illumina	SRR7961358	SRX4795009	NCBI Sequence Read Archive	SRP163252	http://identifiers.org/ncbi/insdc.sra:SRP163252	Gene expression profiles	QC and metadata	Gene Expression Omnibus	GSE120795	http://identifiers.org/geo:GSE120795	Processing of RNA sequencing data	QC and metadata	figshare	doi:10.6084/m9.figshare.c.4270817	https://doi.org/10.6084/m9.figshare.c.4270817
16_5_rep3	RNA sequencing	HiSeq 3000	Illumina	SRR7961359	SRX4795010	NCBI Sequence Read Archive	SRP163252	http://identifiers.org/ncbi/insdc.sra:SRP163252	Gene expression profiles	QC and metadata	Gene Expression Omnibus	GSE120795	http://identifiers.org/geo:GSE120795	Processing of RNA sequencing data	QC and metadata	figshare	doi:10.6084/m9.figshare.c.4270817	https://doi.org/10.6084/m9.figshare.c.4270817
