# Supplementary material for: Atlas of RNA sequencing profiles for normal human tissues
Source: Sci Data. 2019 Apr 23;6:36. doi: 10.1038/s41597-019-0043-4 (PMC6478850; doi:10.1038/s41597-019-0043-4)
Supplement: Supplementary file 1 — Download metadata file [file 41597_2019_43_MOESM1_ESM.zip › s_Sorokin599A_study.txt]

Source Name	Characteristics[organism]	Term Source REF	Term Accession Number	Characteristics[organism part]	Term Source REF	Term Accession Number	Protocol REF	Sample Name	Factor Value[sex]	Factor Value[age at death]	Factor Value[body part]
tissue samples from human organs at the Department of Pathology at the Faculty of Medicine Moscow State University Russia	Homo sapiens	NCBITaxon	NCBITaxon:9607	kidney	UBERON	UBERON:0002113	Biosamples	K_1
tissue samples from human organs at the Department of Pathology at the Faculty of Medicine Moscow State University Russia	Homo sapiens	NCBITaxon	NCBITaxon:9607	Kidney	UBERON	UBERON:0002113	Biosamples	K_2
tissue samples from human organs at the Department of Pathology at the Faculty of Medicine Moscow State University Russia	Homo sapiens	NCBITaxon	NCBITaxon:9607	Kidney	UBERON	UBERON:0002113	Biosamples	K_3
tissue samples from human organs at the Department of Pathology at the Faculty of Medicine Moscow State University Russia	Homo sapiens	NCBITaxon	NCBITaxon:9607	Kidney	UBERON	UBERON:0002113	Biosamples	K_4
tissue samples from human organs at the Department of Pathology at the Faculty of Medicine Moscow State University Russia	Homo sapiens	NCBITaxon	NCBITaxon:9607	Kidney	UBERON	UBERON:0002113	Biosamples	K_5
tissue samples from human organs at the Department of Pathology at the Faculty of Medicine Moscow State University Russia	Homo sapiens	NCBITaxon	NCBITaxon:9607	Kidney	UBERON	UBERON:0002113	Biosamples	K_6
tissue samples from human organs at the Department of Pathology at the Faculty of Medicine Moscow State University Russia	Homo sapiens	NCBITaxon	NCBITaxon:9607	Colon	UBERON	UBERON:0001155	Biosamples	C_1
tissue samples from human organs at the Department of Pathology at the Faculty of Medicine Moscow State University Russia	Homo sapiens	NCBITaxon	NCBITaxon:9607	Colon	UBERON	UBERON:0001155	Biosamples	C_2
tissue samples from human organs at the Department of Pathology at the Faculty of Medicine Moscow State University Russia	Homo sapiens	NCBITaxon	NCBITaxon:9607	Colon	UBERON	UBERON:0001155	Biosamples	C_3
tissue samples from human organs at the Department of Pathology at the Faculty of Medicine Moscow State University Russia	Homo sapiens	NCBITaxon	NCBITaxon:9607	Colon	UBERON	UBERON:0001155	Biosamples	C_4
tissue samples from human organs at the Department of Pathology at the Faculty of Medicine Moscow State University Russia	Homo sapiens	NCBITaxon	NCBITaxon:9607	Colon	UBERON	UBERON:0001155	Biosamples	C_5
tissue samples from human organs at the Department of Pathology at the Faculty of Medicine Moscow State University Russia	Homo sapiens	NCBITaxon	NCBITaxon:9607	Colon	UBERON	UBERON:0001155	Biosamples	C_6
tissue samples from human organs at the Department of Pathology at the Faculty of Medicine Moscow State University Russia	Homo sapiens	NCBITaxon	NCBITaxon:9607	Liver	UBERON	UBERON:0002107	Biosamples	Li_1
tissue samples from human organs at the Department of Pathology at the Faculty of Medicine Moscow State University Russia	Homo sapiens	NCBITaxon	NCBITaxon:9607	Liver	UBERON	UBERON:0002107	Biosamples	Li_2
tissue samples from human organs at the Department of Pathology at the Faculty of Medicine Moscow State University Russia	Homo sapiens	NCBITaxon	NCBITaxon:9607	Liver	UBERON	UBERON:0002107	Biosamples	Li_3
tissue samples from human organs at the Department of Pathology at the Faculty of Medicine Moscow State University Russia	Homo sapiens	NCBITaxon	NCBITaxon:9607	Liver	UBERON	UBERON:0002107	Biosamples	Li_4
tissue samples from human organs at the Department of Pathology at the Faculty of Medicine Moscow State University Russia	Homo sapiens	NCBITaxon	NCBITaxon:9607	Liver	UBERON	UBERON:0002107	Biosamples	Li_5
tissue samples from human organs at the Department of Pathology at the Faculty of Medicine Moscow State University Russia	Homo sapiens	NCBITaxon	NCBITaxon:9607	Liver	UBERON	UBERON:0002107	Biosamples	Li_6
tissue samples from human organs at the Department of Pathology at the Faculty of Medicine Moscow State University Russia	Homo sapiens	NCBITaxon	NCBITaxon:9607	brain	UBERON	UBERON:0000955	Biosamples	B_1
tissue samples from human organs at the Department of Pathology at the Faculty of Medicine Moscow State University Russia	Homo sapiens	NCBITaxon	NCBITaxon:9607	brain	UBERON	UBERON:0000955	Biosamples	B_2
tissue samples from human organs at the Department of Pathology at the Faculty of Medicine Moscow State University Russia	Homo sapiens	NCBITaxon	NCBITaxon:9607	brain	UBERON	UBERON:0000955	Biosamples	B_3
tissue samples from human organs at the Department of Pathology at the Faculty of Medicine Moscow State University Russia	Homo sapiens	NCBITaxon	NCBITaxon:9607	brain	UBERON	UBERON:0000955	Biosamples	B_4
tissue samples from human organs at the Department of Pathology at the Faculty of Medicine Moscow State University Russia	Homo sapiens	NCBITaxon	NCBITaxon:9607	brain	UBERON	UBERON:0000955	Biosamples	B_5
tissue samples from human organs at the Department of Pathology at the Faculty of Medicine Moscow State University Russia	Homo sapiens	NCBITaxon	NCBITaxon:9607	brain	UBERON	UBERON:0000955	Biosamples	B_6
tissue samples from human organs at the Department of Pathology at the Faculty of Medicine Moscow State University Russia	Homo sapiens	NCBITaxon	NCBITaxon:9607	Lung	UBERON	UBERON:0002048	Biosamples	Lu_3
tissue samples from human organs at the Department of Pathology at the Faculty of Medicine Moscow State University Russia	Homo sapiens	NCBITaxon	NCBITaxon:9607	Lung	UBERON	UBERON:0002048	Biosamples	Lu_4
tissue samples from human organs at the Department of Pathology at the Faculty of Medicine Moscow State University Russia	Homo sapiens	NCBITaxon	NCBITaxon:9607	Lung	UBERON	UBERON:0002048	Biosamples	Lu_5
tissue samples from human organs at the Department of Pathology at the Faculty of Medicine Moscow State University Russia	Homo sapiens	NCBITaxon	NCBITaxon:9607	Lung	UBERON	UBERON:0002048	Biosamples	Lu_7
tissue samples from human organs at the Department of Pathology at the Faculty of Medicine Moscow State University Russia	Homo sapiens	NCBITaxon	NCBITaxon:9607	Lung	UBERON	UBERON:0002048	Biosamples	Lu_8
tissue samples from human organs at the Department of Pathology at the Faculty of Medicine Moscow State University Russia	Homo sapiens	NCBITaxon	NCBITaxon:9607	endometrium	UBERON	UBERON:0001295	Biosamples	Cer_1
tissue samples from human organs at the Department of Pathology at the Faculty of Medicine Moscow State University Russia	Homo sapiens	NCBITaxon	NCBITaxon:9607	endometrium	UBERON	UBERON:0001295	Biosamples	Cer_5
tissue samples from human organs at the Department of Pathology at the Faculty of Medicine Moscow State University Russia	Homo sapiens	NCBITaxon	NCBITaxon:9607	Ovary	UBERON	UBERON:0000992	Biosamples	O_1
tissue samples from human organs at the Department of Pathology at the Faculty of Medicine Moscow State University Russia	Homo sapiens	NCBITaxon	NCBITaxon:9607	Ovary	UBERON	UBERON:0000992	Biosamples	O_5
tissue samples from human organs at the Department of Pathology at the Faculty of Medicine Moscow State University Russia	Homo sapiens	NCBITaxon	NCBITaxon:9607	prostate gland	UBERON	UBERON:0002367	Biosamples	P_2
tissue samples from human organs at the Department of Pathology at the Faculty of Medicine Moscow State University Russia	Homo sapiens	NCBITaxon	NCBITaxon:9607	prostate gland	UBERON	UBERON:0002367	Biosamples	P_3
tissue samples from human organs at the Department of Pathology at the Faculty of Medicine Moscow State University Russia	Homo sapiens	NCBITaxon	NCBITaxon:9607	prostate gland	UBERON	UBERON:0002367	Biosamples	P_4
tissue samples from human organs at the Department of Pathology at the Faculty of Medicine Moscow State University Russia	Homo sapiens	NCBITaxon	NCBITaxon:9607	Esophagus	UBERON	UBERON:0001043	Biosamples	E_1
tissue samples from human organs at the Department of Pathology at the Faculty of Medicine Moscow State University Russia	Homo sapiens	NCBITaxon	NCBITaxon:9607	Esophagus	UBERON	UBERON:0001043	Biosamples	E_2
tissue samples from human organs at the Department of Pathology at the Faculty of Medicine Moscow State University Russia	Homo sapiens	NCBITaxon	NCBITaxon:9607	Esophagus	UBERON	UBERON:0001043	Biosamples	E_3
tissue samples from human organs at the Department of Pathology at the Faculty of Medicine Moscow State University Russia	Homo sapiens	NCBITaxon	NCBITaxon:9607	Esophagus	UBERON	UBERON:0001043	Biosamples	E_4
tissue samples from human organs at the Department of Pathology at the Faculty of Medicine Moscow State University Russia	Homo sapiens	NCBITaxon	NCBITaxon:9607	Esophagus	UBERON	UBERON:0001043	Biosamples	E_5
tissue samples from human organs at the Department of Pathology at the Faculty of Medicine Moscow State University Russia	Homo sapiens	NCBITaxon	NCBITaxon:9607	Esophagus	UBERON	UBERON:0001043	Biosamples	E_6
tissue samples from human organs at the Department of Pathology at the Faculty of Medicine Moscow State University Russia	Homo sapiens	NCBITaxon	NCBITaxon:9607	Stomach	UBERON	UBERON:0000945	Biosamples	S_1
tissue samples from human organs at the Department of Pathology at the Faculty of Medicine Moscow State University Russia	Homo sapiens	NCBITaxon	NCBITaxon:9607	Stomach	UBERON	UBERON:0000945	Biosamples	S_2
tissue samples from human organs at the Department of Pathology at the Faculty of Medicine Moscow State University Russia	Homo sapiens	NCBITaxon	NCBITaxon:9607	Stomach	UBERON	UBERON:0000945	Biosamples	S_3
tissue samples from human organs at the Department of Pathology at the Faculty of Medicine Moscow State University Russia	Homo sapiens	NCBITaxon	NCBITaxon:9607	Stomach	UBERON	UBERON:0000945	Biosamples	S_4
tissue samples from human organs at the Department of Pathology at the Faculty of Medicine Moscow State University Russia	Homo sapiens	NCBITaxon	NCBITaxon:9607	Stomach	UBERON	UBERON:0000945	Biosamples	S_5
tissue samples from human organs at the Department of Pathology at the Faculty of Medicine Moscow State University Russia	Homo sapiens	NCBITaxon	NCBITaxon:9607	Stomach	UBERON	UBERON:0000945	Biosamples	S_6
tissue samples from human organs at the Department of Pathology at the Faculty of Medicine Moscow State University Russia	Homo sapiens	NCBITaxon	NCBITaxon:9607	Mammary gland	UBERON	UBERON:0001911	Biosamples	MN_1
tissue samples from human organs at the Department of Pathology at the Faculty of Medicine Moscow State University Russia	Homo sapiens	NCBITaxon	NCBITaxon:9607	Mammary gland	UBERON	UBERON:0001911	Biosamples	MN_2
tissue samples from human organs at the Department of Pathology at the Faculty of Medicine Moscow State University Russia	Homo sapiens	NCBITaxon	NCBITaxon:9607	Mammary gland	UBERON	UBERON:0001911	Biosamples	MN_3
tissue samples from human organs at the Department of Pathology at the Faculty of Medicine Moscow State University Russia	Homo sapiens	NCBITaxon	NCBITaxon:9607	Colon	UBERON	UBERON:0001155	Biosamples	1_2
tissue samples from human organs at the Department of Pathology at the Faculty of Medicine Moscow State University Russia	Homo sapiens	NCBITaxon	NCBITaxon:9607	Stomach	UBERON	UBERON:0000945	Biosamples	1_11
tissue samples from human organs at the Department of Pathology at the Faculty of Medicine Moscow State University Russia	Homo sapiens	NCBITaxon	NCBITaxon:9607	Thyroid gland	UBERON	UBERON:0002046	Biosamples	1_12
tissue samples from human organs at the Department of Pathology at the Faculty of Medicine Moscow State University Russia	Homo sapiens	NCBITaxon	NCBITaxon:9607	Pancreas	UBERON	UBERON:0001264	Biosamples	1_13
tissue samples from human organs at the Department of Pathology at the Faculty of Medicine Moscow State University Russia	Homo sapiens	NCBITaxon	NCBITaxon:9607	Tonsil	UBERON	UBERON:0002372	Biosamples	1_14
tissue samples from human organs at the Department of Pathology at the Faculty of Medicine Moscow State University Russia	Homo sapiens	NCBITaxon	NCBITaxon:9607	skeletal muscle tissue	UBERON	UBERON:0001134	Biosamples	1_17
tissue samples from human organs at the Department of Pathology at the Faculty of Medicine Moscow State University Russia	Homo sapiens	NCBITaxon	NCBITaxon:9607	small intestine	UBERON	UBERON:0002108	Biosamples	1_19
tissue samples from human organs at the Department of Pathology at the Faculty of Medicine Moscow State University Russia	Homo sapiens	NCBITaxon	NCBITaxon:9607	Adrenal gland	UBERON	UBERON:0002369	Biosamples	1_20
tissue samples from human organs at the Department of Pathology at the Faculty of Medicine Moscow State University Russia	Homo sapiens	NCBITaxon	NCBITaxon:9607	Colon	UBERON	UBERON:0001155	Biosamples	2_2
tissue samples from human organs at the Department of Pathology at the Faculty of Medicine Moscow State University Russia	Homo sapiens	NCBITaxon	NCBITaxon:9607	Lung	UBERON	UBERON:0002048	Biosamples	2_6
tissue samples from human organs at the Department of Pathology at the Faculty of Medicine Moscow State University Russia	Homo sapiens	NCBITaxon	NCBITaxon:9607	Stomach	UBERON	UBERON:0000945	Biosamples	2_11
tissue samples from human organs at the Department of Pathology at the Faculty of Medicine Moscow State University Russia	Homo sapiens	NCBITaxon	NCBITaxon:9607	Thyroid gland	UBERON	UBERON:0002046	Biosamples	2_12
tissue samples from human organs at the Department of Pathology at the Faculty of Medicine Moscow State University Russia	Homo sapiens	NCBITaxon	NCBITaxon:9607	Pancreas	UBERON	UBERON:0001264	Biosamples	2_13
tissue samples from human organs at the Department of Pathology at the Faculty of Medicine Moscow State University Russia	Homo sapiens	NCBITaxon	NCBITaxon:9607	skeletal muscle tissue	UBERON	UBERON:0001134	Biosamples	2_17
tissue samples from human organs at the Department of Pathology at the Faculty of Medicine Moscow State University Russia	Homo sapiens	NCBITaxon	NCBITaxon:9607	small intestine	UBERON	UBERON:0002108	Biosamples	2_19
tissue samples from human organs at the Department of Pathology at the Faculty of Medicine Moscow State University Russia	Homo sapiens	NCBITaxon	NCBITaxon:9607	Adrenal gland	UBERON	UBERON:0002369	Biosamples	2_20
tissue samples from human organs at the Department of Pathology at the Faculty of Medicine Moscow State University Russia	Homo sapiens	NCBITaxon	NCBITaxon:9607	Colon	UBERON	UBERON:0001155	Biosamples	3_2
tissue samples from human organs at the Department of Pathology at the Faculty of Medicine Moscow State University Russia	Homo sapiens	NCBITaxon	NCBITaxon:9607	Stomach	UBERON	UBERON:0000945	Biosamples	3_11
tissue samples from human organs at the Department of Pathology at the Faculty of Medicine Moscow State University Russia	Homo sapiens	NCBITaxon	NCBITaxon:9607	Thyroid gland	UBERON	UBERON:0002046	Biosamples	3_12
tissue samples from human organs at the Department of Pathology at the Faculty of Medicine Moscow State University Russia	Homo sapiens	NCBITaxon	NCBITaxon:9607	Pancreas	UBERON	UBERON:0001264	Biosamples	3_13
tissue samples from human organs at the Department of Pathology at the Faculty of Medicine Moscow State University Russia	Homo sapiens	NCBITaxon	NCBITaxon:9607	Tonsil	UBERON	UBERON:0002372	Biosamples	3_14
tissue samples from human organs at the Department of Pathology at the Faculty of Medicine Moscow State University Russia	Homo sapiens	NCBITaxon	NCBITaxon:9607	urinary bladder	UBERON	UBERON:0001255	Biosamples	3_16
tissue samples from human organs at the Department of Pathology at the Faculty of Medicine Moscow State University Russia	Homo sapiens	NCBITaxon	NCBITaxon:9607	skeletal muscle tissue	UBERON	UBERON:0001134	Biosamples	3_17
tissue samples from human organs at the Department of Pathology at the Faculty of Medicine Moscow State University Russia	Homo sapiens	NCBITaxon	NCBITaxon:9607	small intestine	UBERON	UBERON:0002108	Biosamples	3_19
tissue samples from human organs at the Department of Pathology at the Faculty of Medicine Moscow State University Russia	Homo sapiens	NCBITaxon	NCBITaxon:9607	Adrenal gland	UBERON	UBERON:0002369	Biosamples	3_20
tissue samples from human organs at the Department of Pathology at the Faculty of Medicine Moscow State University Russia	Homo sapiens	NCBITaxon	NCBITaxon:9607	urinary bladder	UBERON	UBERON:0001255	Biosamples	4_16
tissue samples from human organs at the Department of Pathology at the Faculty of Medicine Moscow State University Russia	Homo sapiens	NCBITaxon	NCBITaxon:9607	skeletal muscle tissue	UBERON	UBERON:0001134	Biosamples	4_17
tissue samples from human organs at the Department of Pathology at the Faculty of Medicine Moscow State University Russia	Homo sapiens	NCBITaxon	NCBITaxon:9607	Tonsil	UBERON	UBERON:0002372	Biosamples	4_14
tissue samples from human organs at the Department of Pathology at the Faculty of Medicine Moscow State University Russia	Homo sapiens	NCBITaxon	NCBITaxon:9607	Thyroid gland	UBERON	UBERON:0002046	Biosamples	4_12
tissue samples from human organs at the Department of Pathology at the Faculty of Medicine Moscow State University Russia	Homo sapiens	NCBITaxon	NCBITaxon:9607	Pancreas	UBERON	UBERON:0001264	Biosamples	4_13
tissue samples from human organs at the Department of Pathology at the Faculty of Medicine Moscow State University Russia	Homo sapiens	NCBITaxon	NCBITaxon:9607	urinary bladder	UBERON	UBERON:0001255	Biosamples	5_16
tissue samples from human organs at the Department of Pathology at the Faculty of Medicine Moscow State University Russia	Homo sapiens	NCBITaxon	NCBITaxon:9607	urinary bladder	UBERON	UBERON:0001255	Biosamples	6_16
tissue samples from human organs at the Department of Pathology at the Faculty of Medicine Moscow State University Russia	Homo sapiens	NCBITaxon	NCBITaxon:9607	Colon	UBERON	UBERON:0001155	Biosamples	8_2
tissue samples from human organs at the Department of Pathology at the Faculty of Medicine Moscow State University Russia	Homo sapiens	NCBITaxon	NCBITaxon:9607	small intestine	UBERON	UBERON:0002108	Biosamples	8_19
tissue samples from human organs at the Department of Pathology at the Faculty of Medicine Moscow State University Russia	Homo sapiens	NCBITaxon	NCBITaxon:9607	Liver	UBERON	UBERON:0002107	Biosamples	8_3
tissue samples from human organs at the Department of Pathology at the Faculty of Medicine Moscow State University Russia	Homo sapiens	NCBITaxon	NCBITaxon:9607	skin of body	UBERON	UBERON:0002097	Biosamples	8_18
tissue samples from human organs at the Department of Pathology at the Faculty of Medicine Moscow State University Russia	Homo sapiens	NCBITaxon	NCBITaxon:9607	skeletal muscle tissue	UBERON	UBERON:0001134	Biosamples	8_17
tissue samples from human organs at the Department of Pathology at the Faculty of Medicine Moscow State University Russia	Homo sapiens	NCBITaxon	NCBITaxon:9607	Tonsil	UBERON	UBERON:0002372	Biosamples	8_14
tissue samples from human organs at the Department of Pathology at the Faculty of Medicine Moscow State University Russia	Homo sapiens	NCBITaxon	NCBITaxon:9607	brain	UBERON	UBERON:0000955	Biosamples	8_4_5
tissue samples from human organs at the Department of Pathology at the Faculty of Medicine Moscow State University Russia	Homo sapiens	NCBITaxon	NCBITaxon:9607	Stomach	UBERON	UBERON:0000945	Biosamples	8_11
tissue samples from human organs at the Department of Pathology at the Faculty of Medicine Moscow State University Russia	Homo sapiens	NCBITaxon	NCBITaxon:9607	Kidney	UBERON	UBERON:0002113	Biosamples	8_1
tissue samples from human organs at the Department of Pathology at the Faculty of Medicine Moscow State University Russia	Homo sapiens	NCBITaxon	NCBITaxon:9607	Thyroid gland	UBERON	UBERON:0002046	Biosamples	8_12
tissue samples from human organs at the Department of Pathology at the Faculty of Medicine Moscow State University Russia	Homo sapiens	NCBITaxon	NCBITaxon:9607	Adrenal gland	UBERON	UBERON:0002369	Biosamples	8_20
tissue samples from human organs at the Department of Pathology at the Faculty of Medicine Moscow State University Russia	Homo sapiens	NCBITaxon	NCBITaxon:9607	Pancreas	UBERON	UBERON:0001264	Biosamples	8_13
tissue samples from human organs at the Department of Pathology at the Faculty of Medicine Moscow State University Russia	Homo sapiens	NCBITaxon	NCBITaxon:9607	Esophagus	UBERON	UBERON:0001043	Biosamples	8_10
tissue samples from human organs at the Department of Pathology at the Faculty of Medicine Moscow State University Russia	Homo sapiens	NCBITaxon	NCBITaxon:9607	Lung	UBERON	UBERON:0002048	Biosamples	8_6
tissue samples from human organs at the Department of Pathology at the Faculty of Medicine Moscow State University Russia	Homo sapiens	NCBITaxon	NCBITaxon:9607	Colon	UBERON	UBERON:0001155	Biosamples	12_2
tissue samples from human organs at the Department of Pathology at the Faculty of Medicine Moscow State University Russia	Homo sapiens	NCBITaxon	NCBITaxon:9607	Ovary	UBERON	UBERON:0000992	Biosamples	12_8
tissue samples from human organs at the Department of Pathology at the Faculty of Medicine Moscow State University Russia	Homo sapiens	NCBITaxon	NCBITaxon:9607	uterus	UBERON	UBERON:0000995	Biosamples	12_7
tissue samples from human organs at the Department of Pathology at the Faculty of Medicine Moscow State University Russia	Homo sapiens	NCBITaxon	NCBITaxon:9607	brain	UBERON	UBERON:0000955	Biosamples	12_4_5
tissue samples from human organs at the Department of Pathology at the Faculty of Medicine Moscow State University Russia	Homo sapiens	NCBITaxon	NCBITaxon:9607	uterine cervix	UBERON	UBERON:0000002	Biosamples	12_9
tissue samples from human organs at the Department of Pathology at the Faculty of Medicine Moscow State University Russia	Homo sapiens	NCBITaxon	NCBITaxon:9607	Esophagus	UBERON	UBERON:0001043	Biosamples	12_10
tissue samples from human organs at the Department of Pathology at the Faculty of Medicine Moscow State University Russia	Homo sapiens	NCBITaxon	NCBITaxon:9607	Lung	UBERON	UBERON:0002048	Biosamples	12_6
tissue samples from human organs at the Department of Pathology at the Faculty of Medicine Moscow State University Russia	Homo sapiens	NCBITaxon	NCBITaxon:9607	Mammary gland	UBERON	UBERON:0001911	Biosamples	12_15
tissue samples from human organs at the Department of Pathology at the Faculty of Medicine Moscow State University Russia	Homo sapiens	NCBITaxon	NCBITaxon:9607	Thyroid gland	UBERON	UBERON:0002046	Biosamples	12_12
tissue samples from human organs at the Department of Pathology at the Faculty of Medicine Moscow State University Russia	Homo sapiens	NCBITaxon	NCBITaxon:9607	Adrenal gland	UBERON	UBERON:0002369	Biosamples	12_20
tissue samples from human organs at the Department of Pathology at the Faculty of Medicine Moscow State University Russia	Homo sapiens	NCBITaxon	NCBITaxon:9607	Pancreas	UBERON	UBERON:0001264	Biosamples	12_13
tissue samples from human organs at the Department of Pathology at the Faculty of Medicine Moscow State University Russia	Homo sapiens	NCBITaxon	NCBITaxon:9607	small intestine	UBERON	UBERON:0002108	Biosamples	12_19
tissue samples from human organs at the Department of Pathology at the Faculty of Medicine Moscow State University Russia	Homo sapiens	NCBITaxon	NCBITaxon:9607	skin of body	UBERON	UBERON:0002097	Biosamples	12_17
tissue samples from human organs at the Department of Pathology at the Faculty of Medicine Moscow State University Russia	Homo sapiens	NCBITaxon	NCBITaxon:9607	skeletal muscle tissue	UBERON	UBERON:0001134	Biosamples	12_18
tissue samples from human organs at the Department of Pathology at the Faculty of Medicine Moscow State University Russia	Homo sapiens	NCBITaxon	NCBITaxon:9607	Tonsil	UBERON	UBERON:0002372	Biosamples	12_14
tissue samples from human organs at the Department of Pathology at the Faculty of Medicine Moscow State University Russia	Homo sapiens	NCBITaxon	NCBITaxon:9607	Stomach	UBERON	UBERON:0000945	Biosamples	12_11
tissue samples from human organs at the Department of Pathology at the Faculty of Medicine Moscow State University Russia	Homo sapiens	NCBITaxon	NCBITaxon:9607	urinary bladder	UBERON	UBERON:0001255	Biosamples	12_16
tissue samples from human organs at the Department of Pathology at the Faculty of Medicine Moscow State University Russia	Homo sapiens	NCBITaxon	NCBITaxon:9607	Kidney	UBERON	UBERON:0002113	Biosamples	16_4
tissue samples from human organs at the Department of Pathology at the Faculty of Medicine Moscow State University Russia	Homo sapiens	NCBITaxon	NCBITaxon:9607	Liver	UBERON	UBERON:0002107	Biosamples	16_5
tissue samples from human organs at the Department of Pathology at the Faculty of Medicine Moscow State University Russia	Homo sapiens	NCBITaxon	NCBITaxon:9607	Pancreas	UBERON	UBERON:0001264	Biosamples	16_1
tissue samples from human organs at the Department of Pathology at the Faculty of Medicine Moscow State University Russia	Homo sapiens	NCBITaxon	NCBITaxon:9607	uterus	UBERON	UBERON:0000995	Biosamples	16_13
tissue samples from human organs at the Department of Pathology at the Faculty of Medicine Moscow State University Russia	Homo sapiens	NCBITaxon	NCBITaxon:9607	uterine cervix	UBERON	UBERON:0000002	Biosamples	16_3
tissue samples from human organs at the Department of Pathology at the Faculty of Medicine Moscow State University Russia	Homo sapiens	NCBITaxon	NCBITaxon:9607	Stomach	UBERON	UBERON:0000945	Biosamples	16_11
tissue samples from human organs at the Department of Pathology at the Faculty of Medicine Moscow State University Russia	Homo sapiens	NCBITaxon	NCBITaxon:9607	Tonsil	UBERON	UBERON:0002372	Biosamples	16_12
tissue samples from human organs at the Department of Pathology at the Faculty of Medicine Moscow State University Russia	Homo sapiens	NCBITaxon	NCBITaxon:9607	Mammary gland	UBERON	UBERON:0001911	Biosamples	16_6
tissue samples from human organs at the Department of Pathology at the Faculty of Medicine Moscow State University Russia	Homo sapiens	NCBITaxon	NCBITaxon:9607	skin of body	UBERON	UBERON:0002097	Biosamples	16_9
tissue samples from human organs at the Department of Pathology at the Faculty of Medicine Moscow State University Russia	Homo sapiens	NCBITaxon	NCBITaxon:9607	small intestine	UBERON	UBERON:0002108	Biosamples	16_10
tissue samples from human organs at the Department of Pathology at the Faculty of Medicine Moscow State University Russia	Homo sapiens	NCBITaxon	NCBITaxon:9607	Ovary	UBERON	UBERON:0000992	Biosamples	16_7
tissue samples from human organs at the Department of Pathology at the Faculty of Medicine Moscow State University Russia	Homo sapiens	NCBITaxon	NCBITaxon:9607	Stomach	UBERON	UBERON:0000945	Biosamples	14_3
tissue samples from human organs at the Department of Pathology at the Faculty of Medicine Moscow State University Russia	Homo sapiens	NCBITaxon	NCBITaxon:9607	skin of body	UBERON	UBERON:0002097	Biosamples	14_1
tissue samples from human organs at the Department of Pathology at the Faculty of Medicine Moscow State University Russia	Homo sapiens	NCBITaxon	NCBITaxon:9607	Small intestine	UBERON	UBERON:0002108	Biosamples	14_2
tissue samples from human organs at the Department of Pathology at the Faculty of Medicine Moscow State University Russia	Homo sapiens	NCBITaxon	NCBITaxon:9607	prostate gland	UBERON	UBERON:0002367	Biosamples	14_4
tissue samples from human organs at the Department of Pathology at the Faculty of Medicine Moscow State University Russia	Homo sapiens	NCBITaxon	NCBITaxon:9607	skin of body	UBERON	UBERON:0002097	Biosamples	15_1
tissue samples from human organs at the Department of Pathology at the Faculty of Medicine Moscow State University Russia	Homo sapiens	NCBITaxon	NCBITaxon:9607	Small intestine	UBERON	UBERON:0002108	Biosamples	15_2
tissue samples from human organs at the Department of Pathology at the Faculty of Medicine Moscow State University Russia	Homo sapiens	NCBITaxon	NCBITaxon:9607	Stomach	UBERON	UBERON:0000945	Biosamples	15_3
tissue samples from human organs at the Department of Pathology at the Faculty of Medicine Moscow State University Russia	Homo sapiens	NCBITaxon	NCBITaxon:9607	prostate gland	UBERON	UBERON:0002367	Biosamples	15_4
tissue samples from human organs at the Department of Pathology at the Faculty of Medicine Moscow State University Russia	Homo sapiens	NCBITaxon	NCBITaxon:9607	Colon	UBERON	UBERON:0001155	Biosamples	13_ 2
tissue samples from human organs at the Department of Pathology at the Faculty of Medicine Moscow State University Russia	Homo sapiens	NCBITaxon	NCBITaxon:9607	brain	UBERON	UBERON:0000955	Biosamples	13_4
tissue samples from human organs at the Department of Pathology at the Faculty of Medicine Moscow State University Russia	Homo sapiens	NCBITaxon	NCBITaxon:9607	Stomach	UBERON	UBERON:0000945	Biosamples	13_11
tissue samples from human organs at the Department of Pathology at the Faculty of Medicine Moscow State University Russia	Homo sapiens	NCBITaxon	NCBITaxon:9607	Pancreas	UBERON	UBERON:0001264	Biosamples	13_13
tissue samples from human organs at the Department of Pathology at the Faculty of Medicine Moscow State University Russia	Homo sapiens	NCBITaxon	NCBITaxon:9607	tonsil	UBERON	UBERON:0002372	Biosamples	13_14
tissue samples from human organs at the Department of Pathology at the Faculty of Medicine Moscow State University Russia	Homo sapiens	NCBITaxon	NCBITaxon:9607	skin of body	UBERON	UBERON:0002097	Biosamples	13_18
tissue samples from human organs at the Department of Pathology at the Faculty of Medicine Moscow State University Russia	Homo sapiens	NCBITaxon	NCBITaxon:9607	Small intestine	UBERON	UBERON:0002108	Biosamples	13_19
tissue samples from human organs at the Department of Pathology at the Faculty of Medicine Moscow State University Russia	Homo sapiens	NCBITaxon	NCBITaxon:9607	Adrenal gland	UBERON	UBERON:0002369	Biosamples	13_20
tissue samples from human organs at the Department of Pathology at the Faculty of Medicine Moscow State University Russia	Homo sapiens	NCBITaxon	NCBITaxon:9607	prostate gland	UBERON	UBERON:0002367	Biosamples	13_22
tissue samples from human organs at the Department of Pathology at the Faculty of Medicine Moscow State University Russia	Homo sapiens	NCBITaxon	NCBITaxon:9607	blood	UBERON	UBERON:0000178	Biosamples	WB1
tissue samples from human organs at the Department of Pathology at the Faculty of Medicine Moscow State University Russia	Homo sapiens	NCBITaxon	NCBITaxon:9607	blood	UBERON	UBERON:0000178	Biosamples	WB2
tissue samples from human organs at the Department of Pathology at the Faculty of Medicine Moscow State University Russia	Homo sapiens	NCBITaxon	NCBITaxon:9607	blood	UBERON	UBERON:0000178	Biosamples	WB5
tissue samples from human organs at the Department of Pathology at the Faculty of Medicine Moscow State University Russia	Homo sapiens	NCBITaxon	NCBITaxon:9607	blood	UBERON	UBERON:0000178	Biosamples	WB6
tissue samples from human organs at the Department of Pathology at the Faculty of Medicine Moscow State University Russia	Homo sapiens	NCBITaxon	NCBITaxon:9607	blood	UBERON	UBERON:0000178	Biosamples	WB7
tissue samples from human organs at the Department of Pathology at the Faculty of Medicine Moscow State University Russia	Homo sapiens	NCBITaxon	NCBITaxon:9607	blood	UBERON	UBERON:0000178	Biosamples	WB8
tissue samples from human organs at the Department of Pathology at the Faculty of Medicine Moscow State University Russia	Homo sapiens	NCBITaxon	NCBITaxon:9607	bone marrow	UBERON	UBERON:0002371	Biosamples	D1
tissue samples from human organs at the Department of Pathology at the Faculty of Medicine Moscow State University Russia	Homo sapiens	NCBITaxon	NCBITaxon:9607	bone marrow	UBERON	UBERON:0002371	Biosamples	D2
tissue samples from human organs at the Department of Pathology at the Faculty of Medicine Moscow State University Russia	Homo sapiens	NCBITaxon	NCBITaxon:9607	bone marrow	UBERON	UBERON:0002371	Biosamples	D3
tissue samples from human organs at the Department of Pathology at the Faculty of Medicine Moscow State University Russia	Homo sapiens	NCBITaxon	NCBITaxon:9607	bone marrow	UBERON	UBERON:0002371	Biosamples	D4
tissue samples from human organs at the Department of Pathology at the Faculty of Medicine Moscow State University Russia	Homo sapiens	NCBITaxon	NCBITaxon:9607	bone marrow	UBERON	UBERON:0002371	Biosamples	D5
tissue samples from human organs at the Department of Pathology at the Faculty of Medicine Moscow State University Russia	Homo sapiens	NCBITaxon	NCBITaxon:9607	bone marrow	UBERON	UBERON:0002371	Biosamples	D6
tissue samples from human organs at the Department of Pathology at the Faculty of Medicine Moscow State University Russia	Homo sapiens	NCBITaxon	NCBITaxon:9607	bone marrow	UBERON	UBERON:0002371	Biosamples	D7
tissue samples from human organs at the Department of Pathology at the Faculty of Medicine Moscow State University Russia	Homo sapiens	NCBITaxon	NCBITaxon:9607	bone marrow	UBERON	UBERON:0002371	Biosamples	D9
tissue samples from human organs at the Department of Pathology at the Faculty of Medicine Moscow State University Russia	Homo sapiens	NCBITaxon	NCBITaxon:9607	bone marrow	UBERON	UBERON:0002371	Biosamples	D10
tissue samples from human organs at the Department of Pathology at the Faculty of Medicine Moscow State University Russia	Homo sapiens	NCBITaxon	NCBITaxon:9607	bone marrow	UBERON	UBERON:0002371	Biosamples	D11
tissue samples from human organs at the Department of Pathology at the Faculty of Medicine Moscow State University Russia	Homo sapiens	NCBITaxon	NCBITaxon:9607	bone marrow	UBERON	UBERON:0002371	Biosamples	D8
tissue samples from human organs at the Department of Pathology at the Faculty of Medicine Moscow State University Russia	Homo sapiens	NCBITaxon	NCBITaxon:9607	esophagus	UBERON	UBERON:0001043	Biosamples	E3_rep1
tissue samples from human organs at the Department of Pathology at the Faculty of Medicine Moscow State University Russia	Homo sapiens	NCBITaxon	NCBITaxon:9607	esophagus	UBERON	UBERON:0001043	Biosamples	E3_rep2
tissue samples from human organs at the Department of Pathology at the Faculty of Medicine Moscow State University Russia	Homo sapiens	NCBITaxon	NCBITaxon:9607	esophagus	UBERON	UBERON:0001043	Biosamples	E3_rep3
tissue samples from human organs at the Department of Pathology at the Faculty of Medicine Moscow State University Russia	Homo sapiens	NCBITaxon	NCBITaxon:9607	liver	UBERON	UBERON:0002107	Biosamples	16_5_rep1
tissue samples from human organs at the Department of Pathology at the Faculty of Medicine Moscow State University Russia	Homo sapiens	NCBITaxon	NCBITaxon:9607	liver	UBERON	UBERON:0002107	Biosamples	16_5_rep2
tissue samples from human organs at the Department of Pathology at the Faculty of Medicine Moscow State University Russia	Homo sapiens	NCBITaxon	NCBITaxon:9607	liver	UBERON	UBERON:0002107	Biosamples	16_5_rep3
