# Supplementary material for: Atlas of RNA sequencing profiles for normal human tissues
Source: Sci Data. 2019 Apr 23;6:36. doi: 10.1038/s41597-019-0043-4 (PMC6478850; doi:10.1038/s41597-019-0043-4)
Supplement: Supplementary file 1 — Download metadata file [file 41597_2019_43_MOESM1_ESM.zip › i_Investigation.txt]

# Investigation File generated for Scientific Data with Investigation File Authoring Tool version 0.1.0 on 01/04/2019 - This metadata file is CC0
ONTOLOGY SOURCE REFERENCE
Term Source Name	NCBITaxon	ERO	EFO	OBI	CLO	NIFDYS	UBERON	BAO
Term Source File	http://data.bioontology.org/ontologies/NCBITAXON	http://data.bioontology.org/ontologies/ERO	http://data.bioontology.org/ontologies/EFO	http://data.bioontology.org/ontologies/OBI	http://data.bioontology.org/ontologies/CLO	http://data.bioontology.org/ontologies/NIFDYS	http://data.bioontology.org/ontologies/UBERON	http://data.bioontology.org/ontologies/BAO
Term Source Version	2016AB	2013-08-02	2.106	2014-08-18	2.1.106	1.5 (December, 2012)	releases/2014-06-15	2.0
Term Source Description	National Center for Biotechnology Information (NCBI) Organismal Classification	Eagle-I Research Resource Ontology	Experimental Factor Ontology	Ontology for Biomedical Investigations	Cell Line Ontology	Neuroscience Information Framework (NIF) Dysfunction Ontlogy	Uber Anatomy Ontology	BioAssay Ontology
INVESTIGATION
Investigation Identifier
Investigation Title
Investigation Description
Investigation Submission Date
Investigation Public Release Date
INVESTIGATION PUBLICATIONS
Investigation PubMed ID
Investigation Publication DOI
Investigation Publication Author List
Investigation Publication Title
Investigation Publication Status
Investigation Publication Status Term Accession Number
Investigation Publication Status Term Source REF
INVESTIGATION CONTACTS
Investigation Person Last Name
Investigation Person Mid Initials
Investigation Person First Name
Investigation Person Address
Investigation Person Phone
Investigation Person Fax
Investigation Person Email
Investigation Person Affiliation
Investigation Person Roles
Investigation Person Roles Term Accession Number
Investigation Person Roles Term Source REF
STUDY
Study Identifier	10.1038/s41597-019-0043-4
Study Title	Atlas of RNA sequencing profiles for normal human tissues
Study Submission Date	19/10/2018
Study Public Release Date	23/04/2019
Study Description	https://www.nature.com/articles/s41597-019-0043-4
Study File Name	s_Sorokin599A_study.txt
Comment[Subject Keywords]	""
Comment[Manuscript Licence]	CC BY-4.0
Comment[Experimental Metadata Licence]	CC0
Comment[Supplementary Information File Name]
Comment[Supplementary Information File Type]
Comment[Supplementary Information File URL]
Comment[Data Repository]	Gene Expression Omnibus;figshare;NCBI Sequence Read Archive
Comment[Data Record Accession]	GSE120795;doi:10.6084/m9.figshare.c.4270817;SRP163252
Comment[Data Record URI]	http://identifiers.org/geo:GSE120795;https://doi.org/10.6084/m9.figshare.c.4270817;http://identifiers.org/ncbi/insdc.sra:SRP163252
STUDY DESIGN DESCRIPTORS
Study Design Type	gene expression analysis objective	data integration objective	organism part comparison design	transcription profiling design
Study Design Type Term Accession Number	http://www.ebi.ac.uk/efo/swo/SWO_0000553	ERO:0100092	http://www.ebi.ac.uk/efo/EFO_0001750	OBI:0001430
Study Design Type Term Source REF	ERO	ERO	EFO	OBI
STUDY PUBLICATIONS
Study PubMed ID
Study Publication DOI
Study Publication Author List
Study Publication Title
Study Publication Status
Study Publication Status Term Accession Number
Study Publication Status Term Source REF
STUDY FACTORS
Study Factor Name	sex	age at death	body part
Study Factor Type	sex	age	organism subdivision
Study Factor Type Term Accession Number	PATO:0000047	PATO:0000011	UBERON:0000475
Study Factor Type Term Source REF	CLO	NIFDYS	UBERON
STUDY ASSAYS
Study Assay Measurement Type	transcription profiling assay
Study Assay Measurement Type Term Accession Number	OBI:0000424
Study Assay Measurement Type Term Source REF	ERO
Study Assay Technology Type	RNA sequencing
Study Assay Technology Type Term Accession Number	ERO:0001658
Study Assay Technology Type Term Source REF	ERO
Study Assay Technology Platform	instrument;manufacturer
Study Assay File Name	a_Sorokin599A_assay.txt
STUDY PROTOCOLS
Study Protocol Name	Biosamples	RNA sequencing	Gene expression profiles	Processing of RNA sequencing data
Study Protocol Type	selection	RNA sequencing	RNA-seq gene expression profiling assay	data transformation
Study Protocol Type Term Accession Number	OBI:0001928	ERO:0001658	BAO:0010045	OBI:0200000
Study Protocol Type Term Source REF	OBI	ERO	BAO	ERO
Study Protocol Description				
Study Protocol URI	""	""	""	""
Study Protocol Version				
Study Protocol Parameters Name	""	instrument;manufacturer	""	""
Study Protocol Parameters Name Term Accession Number	""	""	""	""
Study Protocol Parameters Name Term Source REF	""	""	""	""
Study Protocol Components Name	""	""	""	""
Study Protocol Components Type	""	""	""	""
Study Protocol Components Type Term Accession Number	""	""	""	""
Study Protocol Components Type Term Source REF	""	""	""	""
STUDY CONTACTS
Study Person Last Name	Suntsova	Gaifullin	Allina	Reshetun	Li	Mendeleeva	Surin	Sergeeva	Spirin	Prassolov	Morgan	Garazha	Sorokin	Buzdin
Study Person First Name	Maria	Nurshat	Daria	Alexey	Xinmin	Larisa	Vadim	Anna	Pavel	Vladimir	Alexander	Andrew	Maxim	Anton
Study Person Mid Initials
Study Person Email	""	""	""	""	""	""	""	""	""	""	""	""	sorokin@oncobox.com	""
Study Person Phone
Study Person Fax
Study Person Address
Study Person Affiliation	Shemyakin-Ovchinnikov Institute of Bioorganic Chemistry, Moscow, 117997, Russia	Department of Pathology, Faculty of Medicine, Lomonosov Moscow State University, Moscow, 119991, Russia	Pathology Department, Morozov Children’s City Hospital, 4th Dobryninsky Lane 1/9, Moscow, 119049, Russia	Bureau of Forensic Medicine, Moscow, Russia	Department of Pathology and Laboratory Medicine, University of California Los Angeles, Los Angeles, CA, 90095, USA	National Research Center for Hematology, Novy Zykovsky proezd, 4, Moscow, 125167, Russia	National Research Center for Hematology, Novy Zykovsky proezd, 4, Moscow, 125167, Russia	National Research Center for Hematology, Novy Zykovsky proezd, 4, Moscow, 125167, Russia	Engelhardt Institute of Molecular Biology, Russian Academy of Sciences, Vavilova Street, 32, Moscow, 119991, Russia	Engelhardt Institute of Molecular Biology, Russian Academy of Sciences, Vavilova Street, 32, Moscow, 119991, Russia	Khosla Ventures, Menlo Park, CA, USA	Omicsway Corp., 340S Lemon Ave, 6040, Walnut, 91789 CA, USA	Omicsway Corp., 340S Lemon Ave, 6040, Walnut, 91789 CA, USA	Omicsway Corp., 340S Lemon Ave, 6040, Walnut, 91789 CA, USA
Study Person Roles
Study Person Roles Term Accession Number
Study Person Roles Term Source REF
Comment[Study Person ORCID]	""	""	""	""	""	""	""	""	""	""	""	""	""	""
Comment[Funder]
Comment[FundRef ID]
Comment[Funder Term Source REF]
Comment[Grant Identifier]
